# Supplementary material for: Physiological and transcriptional mechanisms associated with cadmium stress tolerance in Hibiscus syriacus L
Source: BMC Plant Biol. 2023 May 29;23:286. doi: 10.1186/s12870-023-04268-x (PMC10226262; doi:10.1186/s12870-023-04268-x)
Supplement: Supplementary file 1 — Additional file 1: Table S1. List of primers used for the qRT-PCR analysis. Table S2. List of DEGs between CK-d0 and Cd-d0. Table S3. List of differentially expressed transcription factors (TFs) between CK-d0 and Cd-d0. Table S4. List of between CK-d0 and Cd-d0 related to main Cd homoestasis and detoxification mechanisms. Table S5. List of DEGs between Cd-d0 and Cd-d10. [file 12870_2023_4268_MOESM1_ESM.xlsx]

## Sheet: Table S1.
Table S1. List of primers used for the qRT-PCR analysis.
Gene ID	Forward primer sequence	Reverse primer sequence
Cluster-15126.155306	CGCTTGAATTAATTGCATCTACC	CCAAGTGAACATAGAAATCTGCC
Cluster-15126.141815	CCCCTCTCAAATAAGCCCTC	AGGAAGGAGGGTGTCCCTAA
Cluster-15126.120698	CCAGACCCAAACCCAATAGA	TGCATTTAAGGCTGTGCAAC
Cluster-15126.154872	CTTTGATTGGGCCACCCTA	TGTTTGTTCTTCTTCCCCCA
Cluster-15126.149790	TTCCAATTCTACAAGCGCAG	CCGATCAAAACTAGTATGGCAA
Cluster-15126.234637	AATTAAAATTGGCCCAAGCC	GGCCAAGTGGAAATTTGAAG
Cluster-15126.187981	TCCCAATCAGTTAGGTCGAG	GTGATCTGTCATTACGTGCGAC
Cluster-15126.154649	TCATTAACCCATCATTGCGA	TGCTCACACATAACAGTTGGG
Cluster-15126.103342	ACTGATGAGGCCAAAACACAAT	TCGGGCTAGAAACCAACAGT
Cluster-15126.156181	TCCTGAATTCAAACGCATTG	TCCTAAACCCTCTGCACCAC
Cluster-15126.118382	CATTAACACCATTACGCAAACA	TTTGGCAAAACTGCAATGAA
Cluster-15126.201322	TGCAAGGACAACCAAAATCA	TGCACTGCATTGTCTCCTTT
Cluster-15126.184036	CCAGCTCTATTGTGCGTTGA	CACTGCTTTCTCTGAAAGGCT
Cluster-15126.98824	TTACGGTGCTTCCTCTACCAAT	CAACCCAACCATCCTGACTC
Cluster-15126.221431	GATGGGGAAAGAGATTGGGT	ATTGAATCGACGTAATTTATCCTT
Cluster-15126.96002	GCTTCCACCTAGCTCGGTTAT	CCAGCAATCATGTCTGCTTAAT
Cluster-15126.205011	CGCCTTTCTCCTCCTTATCC	CATTCAGTCTTACGTCCAAATTTCT
Cluster-15126.63721	ACTGCACCCTCTGCATTTTT	GCACGTGTGGGGTACCTTTA
Cluster-15126.252003	GAACCGATGACTTACGCCTTAC	TCAGGAAGAAAGAATTGCTGC
Cluster-15126.64911	GAACCGATGACTTACGCCTTAC	AGCCACTATGAGCCTACTGCAT
Actin9	AATTGAGGAGCCGTATGAGGTA	TGTTGTTTGACCGTCTTCCA

## Sheet: Table S2
Table S2. List of DEGs between CK-d0 and Cd-d0.
ID	log2FoldChange	pvalue	padj	regulated	KEGG	NR	Swissprot	Tremble	KOG	GO	Pfam
Cluster-15126.109223	3.69229	0	0	up	K13508 glycerol-3-phosphate acyltransferase [EC:2.3.1.15 2.3.1.198] | (RefSeq) probable glycerol-3-phosphate acyltransferase 8 (A)	Glycerol-3-phosphate acyltransferase 8 [Theobroma cacao]	GPAT8_ARATH RecName: Full=Probable glycerol-3-phosphate acyltransferase 8; EC=2.3.1.15;	A0A061DT11_THECC SubName: Full=Glycerol-3-phosphate acyltransferase 8 {ECO:0000313|EMBL:EOX95939.1};	--	GO:0005783,endoplasmic reticulum; GO:0016021,integral component of membrane; GO:0016020,membrane; GO:0090447,glycerol-3-phosphate 2-O-acyltransferase activity; GO:0004366,glycerol-3-phosphate O-acyltransferase activity; GO:0016791,phosphatase activity; GO:0102420,sn-1-glycerol-3-phosphate C16:0-DCA-CoA acyl transferase activity; GO:0016024,CDP-diacylglycerol biosynthetic process; GO:0010143,cutin…	Acyltransferase
Cluster-15126.113564	-2.80176	0	0	down	K00574 cyclopropane-fatty-acyl-phospholipid synthase [EC:2.1.1.79] | (RefSeq) uncharacterized LOC105774895 (A)	PREDICTED: uncharacterized protein LOC105774895 [Gossypium raimondii]	CNMT_PAPSO RecName: Full=(S)-coclaurine N-methyltransferase {ECO:0000303|PubMed:12946416}; Short=PsCNMT {ECO:0000303|PubMed:12946416}; EC=2.1.1.140 {ECO:0000269|PubMed:22725256};	A0A0D2QZM7_GOSRA SubName: Full=Uncharacterized protein {ECO:0000313|EMBL:KJB12595.1};	--	GO:0005737,cytoplasm; GO:0030794,(S)-coclaurine-N-methyltransferase activity; GO:1901012,(S)-reticuline biosynthetic process; GO:0002238,response to molecule of fungal origin; GO:0009611,response to wounding	Mycolic acid cyclopropane synthetase
Cluster-15126.116533	3.58472	0	0	up	K09528 DnaJ homolog subfamily C member 8 | (RefSeq) protein FAF-like, chloroplastic (A)	PREDICTED: protein FANTASTIC FOUR 2 [Theobroma cacao]	FAF3_ARATH RecName: Full=Protein FANTASTIC FOUR 3;	A0A061DPQ2_THECC SubName: Full=Uncharacterized protein {ECO:0000313|EMBL:EOX94784.1};	--	--	Fantastic Four meristem regulator
Cluster-15126.117820	-3.60372	0	0	down	--	PREDICTED: extensin-like isoform X1 [Gossypium raimondii]	AGP31_ARATH RecName: Full=Non-classical arabinogalactan protein 31 {ECO:0000303|PubMed:17885091}; AltName: Full=Hydroxyproline-rich arabinogalactan protein 31 {ECO:0000305}; Flags: Precursor;	A0A0D2UF90_GOSRA SubName: Full=Uncharacterized protein {ECO:0000313|EMBL:KJB66701.1};	--	GO:0005576,extracellular region; GO:0009505,plant-type cell wall; GO:0005886,plasma membrane; GO:0009506,plasmodesma; GO:0009753,response to jasmonic acid	Pollen proteins Ole e I like
Cluster-15126.118057	-2.38941	0	0	down	K03921 acyl-[acyl-carrier-protein] desaturase [EC:1.14.19.2 1.14.19.11 1.14.19.26] | (RefSeq) stearoyl-[acyl-carrier-protein] 9-desaturase, chloroplastic-like (A)	PREDICTED: stearoyl-[acyl-carrier-protein]	STAD_RICCO RecName: Full=Stearoyl-[acyl-carrier-protein] 9-desaturase, chloroplastic; Short=Stearoyl-ACP desaturase; EC=1.14.19.2 {ECO:0000269|PubMed:17088542, ECO:0000269|PubMed:21930947}; AltName: Full=Acyl-[acyl-carrier-protein] desaturase; AltName: Full=Delta(9) stearoyl-acyl carrier protein desaturase; Flags: Precursor;	A0A1U8NTR3_GOSHI RecName: Full=Acyl-[acyl-carrier-protein] desaturase {ECO:0000256|RuleBase:RU000582}; EC=1.14.19.- {ECO:0000256|RuleBase:RU000582};	--	GO:0009507,chloroplast; GO:0045300,acyl-[acyl-carrier-protein] desaturase activity; GO:0046872,metal ion binding; GO:0102786,stearoyl-[acp] desaturase activity; GO:0006633,fatty acid biosynthetic process	Fatty acid desaturase
Cluster-15126.121424	-4.09101	0	0	down	K07409 cytochrome P450 family 1 subfamily A polypeptide 2 [EC:1.14.14.1] | (RefSeq) cytochrome P450 77A4 (A)	PREDICTED: cytochrome P450 77A4 [Gossypium raimondii]	C77A3_SOYBN RecName: Full=Cytochrome P450 77A3; EC=1.14.-.-;	A0A0D2UKT4_GOSRA SubName: Full=Uncharacterized protein {ECO:0000313|EMBL:KJB69319.1};	Cytochrome P450 CYP2 subfamily	GO:0016020,membrane; GO:0052722,fatty acid in-chain hydroxylase activity; GO:0020037,heme binding; GO:0005506,iron ion binding; GO:0016709,oxidoreductase activity, acting on paired donors, with incorporation or reduction of molecular oxygen, NAD(P)H as one donor, and incorporation of one atom of oxygen; GO:0010143,cutin biosynthetic process; GO:0044550,secondary metabolite biosynthetic process	Cytochrome P450
Cluster-15126.128803	3.47303	0	0	up	--	PREDICTED: uncharacterized protein LOC105788629 [Gossypium raimondii]	--	A0A0D2MJF5_GOSRA SubName: Full=Uncharacterized protein {ECO:0000313|EMBL:KJB18397.1};	--	--	--
Cluster-15126.130085	4.11869	0	0	up	K08202 MFS transporter, OCT family, solute carrier family 22 (organic cation transporter), member 4/5 | (RefSeq) organic cation/carnitine transporter 4 (A)	PREDICTED: organic cation/carnitine transporter 3-like [Gossypium arboreum]	OCT3_ARATH RecName: Full=Organic cation/carnitine transporter 3; Short=AtOCT3;	A0A0D2W642_GOSRA SubName: Full=Uncharacterized protein {ECO:0000313|EMBL:KJB81440.1};	Synaptic vesicle transporter SVOP and related transporters (major facilitator superfamily)	GO:0016021,integral component of membrane; GO:0009705,plant-type vacuole membrane; GO:0005524,ATP binding; GO:0008514,organic anion transmembrane transporter activity; GO:0070417,cellular response to cold	Sugar (and other) transporter
Cluster-15126.130924	-2.82752	0	0	down	K01188 beta-glucosidase [EC:3.2.1.21] | (RefSeq) beta-glucosidase 12-like (A)	polygalacturonase-inhibiting protein [Gossypium hirsutum]	PGIP1_ARATH RecName: Full=Polygalacturonase inhibitor 1; AltName: Full=Polygalacturonase-inhibiting protein 1; Short=PGIP-1; Flags: Precursor;	B3GNI2_GOSHI SubName: Full=Polygalacturonase-inhibiting protein {ECO:0000313|EMBL:ACD93187.1};	--	GO:0005618,cell wall; GO:0005576,extracellular region; GO:0005794,Golgi apparatus; GO:0016020,membrane; GO:0009505,plant-type cell wall; GO:0009506,plasmodesma; GO:0090353,polygalacturonase inhibitor activity	Leucine rich repeat
Cluster-15126.131691	-10.5614	0	0	down	--	uncharacterized protein LOC111294063 [Durio zibethinus]	PR4A_TOBAC RecName: Full=Pathogenesis-related protein PR-4A; Flags: Precursor;	A0A061FPZ6_THECC SubName: Full=Pathogenesis-related protein P2 {ECO:0000313|EMBL:EOY19131.1};	Predicted chitinase	GO:0005618,cell wall; GO:0005576,extracellular region; GO:0042742,defense response to bacterium; GO:0050832,defense response to fungus	Barwin family
Cluster-15126.135674	4.96343	0	0	up	K00679 phospholipid:diacylglycerol acyltransferase [EC:2.3.1.158] | (RefSeq) hypothetical protein (A)	PREDICTED: GDSL esterase/lipase APG-like [Gossypium hirsutum]	APG2_ARATH RecName: Full=GDSL esterase/lipase APG; EC=3.1.1.-; AltName: Full=Extracellular lipase APG; Flags: Precursor;	A0A1U8JJL7_GOSHI SubName: Full=GDSL esterase/lipase APG-like {ECO:0000313|RefSeq:XP_016688499.1};	--	GO:0048046,apoplast; GO:0016788,hydrolase activity, acting on ester bonds; GO:0016042,lipid catabolic process	GDSL-like Lipase/Acylhydrolase
Cluster-15126.142083	4.21608	0	0	up	K10251 17beta-estradiol 17-dehydrogenase / very-long-chain 3-oxoacyl-CoA reductase [EC:1.1.1.62 1.1.1.330] | (RefSeq) very-long-chain 3-oxoacyl-CoA reductase-like protein At1g24470 (A)	very-long-chain 3-oxoacyl-CoA reductase-like protein At1g24470 [Gossypium hirsutum]	KCR2_ARATH RecName: Full=Very-long-chain 3-oxoacyl-CoA reductase-like protein At1g24470; EC=1.-.-.-; AltName: Full=Beta-ketoacyl reductase 2; Short=AtKCR2;	A0A0B0ML19_GOSAR SubName: Full=Inactive hydroxysteroid dehydrogenase-like protein 1 {ECO:0000313|EMBL:KHG01470.1};	--	GO:0005783,endoplasmic reticulum; GO:0005789,endoplasmic reticulum membrane; GO:0016021,integral component of membrane; GO:0045703,ketoreductase activity	short chain dehydrogenase
Cluster-15126.144220	4.1992	0	0	up	--	PREDICTED: extensin-1 [Gossypium arboreum]	PRP4_ARATH RecName: Full=Proline-rich protein 4; Short=AtPRP4; Flags: Precursor;	A0A1U8KGE7_GOSHI SubName: Full=proline-rich protein 4-like {ECO:0000313|RefSeq:XP_016701540.1};	--	GO:0005618,cell wall; GO:0005576,extracellular region	Protein of unknown function (DUF1661)
Cluster-15126.144229	4.44873	0	0	up	--	PREDICTED: extensin-1 [Gossypium arboreum]	PRP4_ARATH RecName: Full=Proline-rich protein 4; Short=AtPRP4; Flags: Precursor;	A0A0D2R959_GOSRA SubName: Full=Uncharacterized protein {ECO:0000313|EMBL:KJB15740.1};	--	GO:0005618,cell wall; GO:0005576,extracellular region	C-terminal domain of two-partite extracellular sensor domain
Cluster-15126.146285	-3.37716	0	0	down	K05665 ATP-binding cassette, subfamily C (CFTR/MRP), member 1 [EC:7.6.2.3] | (RefSeq) ABC transporter C family member 8-like (A)	PREDICTED: ABC transporter C family member 8-like isoform X1 [Gossypium raimondii]	AB8C_ARATH RecName: Full=ABC transporter C family member 8; Short=ABC transporter ABCC.8; Short=AtABCC8; EC=3.6.3.44; AltName: Full=ATP-energized glutathione S-conjugate pump 6; AltName: Full=Glutathione S-conjugate-transporting ATPase 6; AltName: Full=Multidrug resistance-associated protein 6; Flags: Precursor;	A0A1U8KK63_GOSHI SubName: Full=ABC transporter C family member 8-like isoform X1 {ECO:0000313|RefSeq:XP_016701104.1};	Multidrug resistance-associated protein/mitoxantrone resistance protein, ABC superfamily	GO:0016021,integral component of membrane; GO:0000325,plant-type vacuole; GO:0005774,vacuolar membrane; GO:0005524,ATP binding; GO:0042626,ATPase activity, coupled to transmembrane movement of substances; GO:0008559,xenobiotic transmembrane transporting ATPase activity; GO:0055085,transmembrane transport	ABC transporter
Cluster-15126.148817	6.09659	0	0	up	K12472 epidermal growth factor receptor substrate 15 | (RefSeq) GATA zinc finger domain-containing protein 14-like (A)	PREDICTED: dehydration-responsive protein RD22-like isoform X1 [Gossypium raimondii]	BURP3_ORYSJ RecName: Full=BURP domain-containing protein 3; Short=OsBURP03; Flags: Precursor;	A0A0D2TDZ0_GOSRA SubName: Full=Uncharacterized protein {ECO:0000313|EMBL:KJB54854.1};	--	--	BURP domain
Cluster-15126.148818	2.82061	0	0	up	K12472 epidermal growth factor receptor substrate 15 | (RefSeq) GATA zinc finger domain-containing protein 14-like (A)	PREDICTED: BURP domain protein RD22-like isoform X1 [Gossypium hirsutum]	BURP3_ORYSJ RecName: Full=BURP domain-containing protein 3; Short=OsBURP03; Flags: Precursor;	A0A1U8JH43_GOSHI SubName: Full=BURP domain protein RD22-like isoform X1 {ECO:0000313|RefSeq:XP_016689581.1};	--	--	BURP domain
Cluster-15126.149393	3.41234	0	0	up	K14638 solute carrier family 15 (peptide/histidine transporter), member 3/4 | (RefSeq) protein NRT1/ PTR FAMILY 3.1-like isoform X1 (A)	protein NRT1/ PTR FAMILY 3.1-like isoform X1 [Durio zibethinus]	PTR18_ARATH RecName: Full=Protein NRT1/ PTR FAMILY 3.1; Short=AtNPF3.1;	A0A1U8HL95_GOSHI SubName: Full=protein NRT1/ PTR FAMILY 3.1-like {ECO:0000313|RefSeq:XP_016666822.1};	H+/oligopeptide symporter	GO:0016021,integral component of membrane; GO:0097708,intracellular vesicle; GO:0005886,plasma membrane; GO:0022857,transmembrane transporter activity; GO:0010336,gibberellic acid homeostasis; GO:0042128,nitrate assimilation	POT family
Cluster-15126.149790	10.793	0	0	up	--	PREDICTED: non-specific lipid-transfer protein-like [Gossypium hirsutum]	NLTP2_GOSHI RecName: Full=Non-specific lipid-transfer protein; Short=LTP; AltName: Full=GH3; Flags: Precursor;	A0A1U8I6X0_GOSHI RecName: Full=Non-specific lipid-transfer protein {ECO:0000256|RuleBase:RU000628};	--	GO:0008289,lipid binding; GO:0006869,lipid transport; GO:0090378,seed trichome elongation	Protease inhibitor/seed storage/LTP family
Cluster-15126.154424	4.71856	0	0	up	K23810 (E)-8-carboxylinalool synthase [EC:1.14.14.-] | (RefSeq) GFH2; ripening-related P-450 enzyme-like (A)	PREDICTED: geraniol 8-hydroxylase-like [Gossypium raimondii]	C76B6_CATRO RecName: Full=Geraniol 8-hydroxylase; EC=1.14.13.152; AltName: Full=Cytochrome P450 76B6; AltName: Full=Geraniol 10-hydroxylase; Short=CrG10H;	A0A0D2T1Y8_GOSRA SubName: Full=Uncharacterized protein {ECO:0000313|EMBL:KJB37570.1};	Cytochrome P450 CYP2 subfamily	GO:0005789,endoplasmic reticulum membrane; GO:0016021,integral component of membrane; GO:0102811,geraniol 10-hydroxylase activity; GO:0020037,heme binding; GO:0005506,iron ion binding; GO:0016709,oxidoreductase activity, acting on paired donors, with incorporation or reduction of molecular oxygen, NAD(P)H as one donor, and incorporation of one atom of oxygen; GO:0016099,monoterpenoid biosynthetic…	Cytochrome P450
Cluster-15126.155867	2.94848	0	0	up	K00588 caffeoyl-CoA O-methyltransferase [EC:2.1.1.104] | (RefSeq) caffeoyl-CoA O-methyltransferase (A)	PREDICTED: caffeoyl-CoA O-methyltransferase [Gossypium hirsutum]	CAMT_POPTM RecName: Full=Caffeoyl-CoA O-methyltransferase; EC=2.1.1.104; AltName: Full=Trans-caffeoyl-CoA 3-O-methyltransferase; Short=CCoAMT; Short=CCoAOMT;	E3NZI7_GOSHI SubName: Full=Caffeoyl CoA O-methyltransferase 1 {ECO:0000313|EMBL:ACQ59095.1}; SubName: Full=caffeoyl-CoA O-methyltransferase {ECO:0000313|RefSeq:XP_016675049.1, ECO:0000313|RefSeq:XP_016675050.1};	O-methyltransferase	GO:0042409,caffeoyl-CoA O-methyltransferase activity; GO:0046872,metal ion binding; GO:0009809,lignin biosynthetic process	O-methyltransferase
Cluster-15126.155994	-3.62808	0	0	down	--	PREDICTED: uncharacterized protein LOC105796351 [Gossypium raimondii]	--	A0A0D2RDT0_GOSRA SubName: Full=Uncharacterized protein {ECO:0000313|EMBL:KJB27826.1};	--	--	Agglutinin domain
Cluster-15126.156741	2.42825	0	0	up	--	Metallothionein 3 [Theobroma cacao]	MT3_CARPA RecName: Full=Metallothionein-like protein type 3; Short=MT-3;	A0A061F6K7_THECC SubName: Full=Metallothionein 3 {ECO:0000313|EMBL:EOY13005.1};	--	GO:0046872,metal ion binding	--
Cluster-15126.156952	4.28145	0	0	up	--	hypothetical protein POPTR_009G129900v3 [Populus trichocarpa]	--	A0A0D2MD29_GOSRA SubName: Full=Uncharacterized protein {ECO:0000313|EMBL:KJB15742.1};	--	--	--
Cluster-15126.157336	8.31781	0	0	up	K01369 legumain [EC:3.4.22.34] | (RefSeq) vacuolar-processing enzyme-like (A)	PREDICTED: vacuolar-processing enzyme-like [Gossypium hirsutum]	VPE_CITSI RecName: Full=Vacuolar-processing enzyme; Short=VPE; EC=3.4.22.-; Flags: Precursor;	A0A1U8IY54_GOSHI SubName: Full=vacuolar-processing enzyme-like {ECO:0000313|RefSeq:XP_016683020.1};	Asparaginyl peptidases	GO:0008234,cysteine-type peptidase activity	Peptidase C13 family
Cluster-15126.158390	3.23981	0	0	up	--	PREDICTED: uncharacterized protein LOC107929052 [Gossypium hirsutum]	VCLA_GOSHI RecName: Full=Vicilin GC72-A; AltName: Full=Alpha-globulin A; Flags: Precursor;	A0A1U8LMX7_GOSHI SubName: Full=uncharacterized protein LOC107929052 {ECO:0000313|RefSeq:XP_016715880.1};	--	GO:0033095,aleurone grain; GO:0005773,vacuole; GO:0045735,nutrient reservoir activity	Cupin
Cluster-15126.161498	-2.69852	0	0	down	--	trypsin inhibitor, partial [Theobroma subincanum]	ASP_THECC RecName: Full=21 kDa seed protein; Flags: Precursor;	Q8RUR7_9ROSI SubName: Full=Trypsin inhibitor {ECO:0000313|EMBL:AAL85648.1}; Flags: Fragment;	--	GO:0004866,endopeptidase inhibitor activity	Trypsin and protease inhibitor
Cluster-15126.165815	-3.95715	0	0	down	--	abrin-b-like [Durio zibethinus]	RIP1_SAMNI RecName: Full=Ribosome-inactivating protein SNAI'; Contains: RecName: Full=SNAI' A chain; EC=3.2.2.22; AltName: Full=rRNA N-glycosidase; Contains: RecName: Full=Linker peptide; Contains: RecName: Full=SNAI' B chain; Flags: Precursor;	A0A1U8KVT3_GOSHI RecName: Full=rRNA N-glycosidase {ECO:0000256|RuleBase:RU004915}; EC=3.2.2.22 {ECO:0000256|RuleBase:RU004915};	--	GO:0030246,carbohydrate binding; GO:0030598,rRNA N-glycosylase activity; GO:0090729,toxin activity; GO:0006952,defense response; GO:0008152,metabolic process; GO:0017148,negative regulation of translation	Ribosome inactivating protein
Cluster-15126.167998	5.54799	0	0	up	K15042 importin subunit alpha-6/7 | (RefSeq) importin subunit alpha-like (A)	protein ENHANCED DISEASE RESISTANCE 2-like isoform X2 [Durio zibethinus]	EDR2_ARATH RecName: Full=Protein ENHANCED DISEASE RESISTANCE 2;	A0A061FN12_THECC SubName: Full=Pleckstrin (PH) and lipid-binding START domains-containing protein {ECO:0000313|EMBL:EOY18665.1};	--	GO:0005789,endoplasmic reticulum membrane; GO:0010008,endosome membrane; GO:0016021,integral component of membrane; GO:0005886,plasma membrane; GO:0008289,lipid binding; GO:0070273,phosphatidylinositol-4-phosphate binding; GO:0009873,ethylene-activated signaling pathway; GO:1900056,negative regulation of leaf senescence; GO:0009626,plant-type hypersensitive response; GO:1900150,regulation of defe…	Protein of unknown function (DUF1336)
Cluster-15126.168442	-7.54507	0	0	down	--	uncharacterized protein LOC111286168 [Durio zibethinus]	--	A0A1U8PK61_GOSHI SubName: Full=uncharacterized protein LOC107959208 {ECO:0000313|RefSeq:XP_016750693.1};	--	--	Pollen proteins Ole e I like
Cluster-15126.181833	4.52364	0	0	up	K11855 ubiquitin carboxyl-terminal hydrolase 36/42 [EC:3.4.19.12] | (RefSeq) ubiquitin carboxyl-terminal hydrolase 36 (A)	PREDICTED: 14 kDa proline-rich protein DC2.15-like [Gossypium raimondii]	14KD_DAUCA RecName: Full=14 kDa proline-rich protein DC2.15; Flags: Precursor;	A0A0D2S5R9_GOSRA SubName: Full=Uncharacterized protein {ECO:0000313|EMBL:KJB39719.1};	--	GO:0016021,integral component of membrane	Hydrophobic seed protein
Cluster-15126.182580	-2.74189	0	0	down	K00574 cyclopropane-fatty-acyl-phospholipid synthase [EC:2.1.1.79] | (RefSeq) uncharacterized LOC105774895 (A)	PREDICTED: uncharacterized protein LOC105774895 [Gossypium raimondii]	CNMT_PAPSO RecName: Full=(S)-coclaurine N-methyltransferase {ECO:0000303|PubMed:12946416}; Short=PsCNMT {ECO:0000303|PubMed:12946416}; EC=2.1.1.140 {ECO:0000269|PubMed:22725256};	A0A1U8MBS1_GOSHI SubName: Full=uncharacterized protein LOC107936133 {ECO:0000313|RefSeq:XP_016724291.1};	--	GO:0005737,cytoplasm; GO:0030794,(S)-coclaurine-N-methyltransferase activity; GO:1901012,(S)-reticuline biosynthetic process; GO:0002238,response to molecule of fungal origin; GO:0009611,response to wounding	Mycolic acid cyclopropane synthetase
Cluster-15126.191246	-4.13976	0	0	down	K03921 acyl-[acyl-carrier-protein] desaturase [EC:1.14.19.2 1.14.19.11 1.14.19.26] | (RefSeq) stearoyl-[acyl-carrier-protein] 9-desaturase, chloroplastic-like (A)	PREDICTED: stearoyl-[acyl-carrier-protein]	STAD_RICCO RecName: Full=Stearoyl-[acyl-carrier-protein] 9-desaturase, chloroplastic; Short=Stearoyl-ACP desaturase; EC=1.14.19.2 {ECO:0000269|PubMed:17088542, ECO:0000269|PubMed:21930947}; AltName: Full=Acyl-[acyl-carrier-protein] desaturase; AltName: Full=Delta(9) stearoyl-acyl carrier protein desaturase; Flags: Precursor;	A0A0B0P481_GOSAR RecName: Full=Acyl-[acyl-carrier-protein] desaturase {ECO:0000256|RuleBase:RU000582}; EC=1.14.19.- {ECO:0000256|RuleBase:RU000582};	--	GO:0009507,chloroplast; GO:0045300,acyl-[acyl-carrier-protein] desaturase activity; GO:0046872,metal ion binding; GO:0102786,stearoyl-[acp] desaturase activity; GO:0006633,fatty acid biosynthetic process	Fatty acid desaturase
Cluster-15126.193217	-6.21002	0	0	down	--	Uncharacterized protein TCM_032689 [Theobroma cacao]	--	A0A061FA55_THECC SubName: Full=Uncharacterized protein {ECO:0000313|EMBL:EOY13921.1};	--	--	--
Cluster-15126.194378	-5.88673	0	0	down	K07408 cytochrome P450 family 1 subfamily A polypeptide 1 [EC:1.14.14.1] | (RefSeq) 3,9-dihydroxypterocarpan 6A-monooxygenase-like (A)	PREDICTED: licodione synthase-like [Gossypium arboreum]	C93B1_GLYEC RecName: Full=Licodione synthase; EC=1.14.13.87; AltName: Full=(2S)-flavanone 2-hydroxylase; AltName: Full=CYP GE-5; AltName: Full=Cytochrome P450 93B1; AltName: Full=Flavone synthase II;	A0A0D2VF80_GOSRA SubName: Full=Uncharacterized protein {ECO:0000313|EMBL:KJB81369.1};	Cytochrome P450 CYP2 subfamily	GO:0016021,integral component of membrane; GO:0020037,heme binding; GO:0005506,iron ion binding; GO:0033771,licodione synthase activity	Family of unknown function (DUF5409)
Cluster-15126.195488	-3.08956	0	0	down	--	Bile acid-inducible operon CD [Gossypium arboreum]	--	A0A0B0PUP0_GOSAR SubName: Full=Bile acid-inducible operon CD {ECO:0000313|EMBL:KHG28557.1};	--	--	Pollen proteins Ole e I like
Cluster-15126.276267	4.61452	0	0	up	K13065 shikimate O-hydroxycinnamoyltransferase [EC:2.3.1.133] | (RefSeq) shikimate O-hydroxycinnamoyltransferase-like (A)	PREDICTED: protein ECERIFERUM 26-like [Gossypium raimondii]	CR26L_ARATH RecName: Full=Protein ECERIFERUM 26-like; Short=CER26-like; AltName: Full=CER2-like protein 2; Short=CER2-like2;	A0A1U8JA68_GOSHI SubName: Full=protein ECERIFERUM 26-like {ECO:0000313|RefSeq:XP_016685558.1};	--	GO:0009535,chloroplast thylakoid membrane; GO:0016747,transferase activity, transferring acyl groups other than amino-acyl groups; GO:0071555,cell wall organization; GO:0009555,pollen development; GO:0042761,very long-chain fatty acid biosynthetic process	Protein of unknown function (DUF3325)
Cluster-15126.94152	-3.69074	0	0	down	K22683 aspartyl protease family protein [EC:3.4.23.-] | (RefSeq) aspartyl protease family protein 2 (A)	PREDICTED: aspartyl protease AED3-like [Gossypium hirsutum]	AED3_ARATH RecName: Full=Aspartyl protease AED3 {ECO:0000303|PubMed:24755512}; EC=3.4.23.- {ECO:0000305}; AltName: Full=Apoplastic EDS1-dependent protein 3 {ECO:0000303|PubMed:24755512}; Flags: Precursor;	A0A1U8LHI8_GOSHI SubName: Full=aspartyl protease AED3-like {ECO:0000313|RefSeq:XP_016714102.1};	Aspartyl protease	GO:0048046,apoplast; GO:0005618,cell wall; GO:0009505,plant-type cell wall; GO:0004190,aspartic-type endopeptidase activity; GO:0000166,nucleotide binding; GO:0030163,protein catabolic process; GO:0006508,proteolysis; GO:0043067,regulation of programmed cell death; GO:0009627,systemic acquired resistance	Xylanase inhibitor N-terminal
Cluster-15126.97627	-4.22735	0	0	down	K22683 aspartyl protease family protein [EC:3.4.23.-] | (RefSeq) hypothetical protein (A)	PREDICTED: aspartyl protease AED3 [Gossypium arboreum]	AED3_ARATH RecName: Full=Aspartyl protease AED3 {ECO:0000303|PubMed:24755512}; EC=3.4.23.- {ECO:0000305}; AltName: Full=Apoplastic EDS1-dependent protein 3 {ECO:0000303|PubMed:24755512}; Flags: Precursor;	A0A0B0PBS3_GOSAR SubName: Full=Asparticase nepenthesin-1 {ECO:0000313|EMBL:KHG22262.1};	Aspartyl protease	GO:0048046,apoplast; GO:0005618,cell wall; GO:0009505,plant-type cell wall; GO:0004190,aspartic-type endopeptidase activity; GO:0000166,nucleotide binding; GO:0030163,protein catabolic process; GO:0006508,proteolysis; GO:0043067,regulation of programmed cell death; GO:0009627,systemic acquired resistance	Xylanase inhibitor N-terminal
Cluster-15126.142751	3.13269	9.31805e-304	2.90274e-300	up	K05605 3-hydroxyisobutyryl-CoA hydrolase [EC:3.1.2.4] | (RefSeq) 3-hydroxyisobutyryl-CoA hydrolase-like protein 3, mitochondrial (A)	PREDICTED: probable esterase D14L [Gossypium hirsutum]	KAI2_ARATH RecName: Full=Probable esterase KAI2; AltName: Full=Protein DWARF-14-like; Short=Protein D14-like; AltName: Full=Protein HYPOSENSITIVE TO LIGHT; AltName: Full=Protein KARRIKIN INSENSITIVE 2;	A0A1U8LWU8_GOSHI SubName: Full=probable esterase D14L {ECO:0000313|RefSeq:XP_016719056.1};	--	GO:0005829,cytosol; GO:0005634,nucleus; GO:0016787,hydrolase activity; GO:0009704,de-etiolation; GO:0009640,photomorphogenesis; GO:0080167,response to karrikin	Alpha/beta hydrolase family
Cluster-15126.132524	-3.77999	3.92559e-302	1.19306e-298	down	K07999 matrix metalloproteinase-20 (enamelysin) [EC:3.4.24.-] | (RefSeq) hypothetical protein (A)	metalloendoproteinase 1-like [Herrania umbratica]	MEP1_SOYBN RecName: Full=Metalloendoproteinase 1; EC=3.4.24.-; AltName: Full=SMEP1; Flags: Precursor;	A0A061EI19_THECC SubName: Full=Matrixin family protein {ECO:0000313|EMBL:EOY04278.1};	Gelatinase A and related matrix metalloproteases	GO:0031012,extracellular matrix; GO:0004222,metalloendopeptidase activity; GO:0008270,zinc ion binding	Matrixin
Cluster-15126.112808	3.14355	9.97316e-300	2.95887e-296	up	K00799 glutathione S-transferase [EC:2.5.1.18] | (RefSeq) glutathione S-transferase F9-like (A)	PREDICTED: glutathione S-transferase F9-like [Gossypium arboreum]	GSTF9_ARATH RecName: Full=Glutathione S-transferase F9; Short=AtGSTF9; EC=2.5.1.18; AltName: Full=AtGSTF7; AltName: Full=GST class-phi member 9;	A0A0B0PB16_GOSAR SubName: Full=Glutathione S-transferase F9-like protein {ECO:0000313|EMBL:KHG21992.1};	Glutathione S-transferase	GO:0048046,apoplast; GO:0009507,chloroplast; GO:0009570,chloroplast stroma; GO:0005737,cytoplasm; GO:0005829,cytosol; GO:0005886,plasma membrane; GO:0009506,plasmodesma; GO:0009579,thylakoid; GO:0005773,vacuole; GO:0005507,copper ion binding; GO:0043295,glutathione binding; GO:0004602,glutathione peroxidase activity; GO:0004364,glutathione transferase activity; GO:0006952,defense response; GO:004…	Glutathione S-transferase, C-terminal domain
Cluster-15126.118104	4.50701	5.13435e-299	1.48785e-295	up	--	probable long-chain-alcohol O-fatty-acyltransferase 5 [Durio zibethinus]	WAXS1_ARATH RecName: Full=Probable long-chain-alcohol O-fatty-acyltransferase 1; EC=2.3.1.75; AltName: Full=Wax synthase 1;	A0A061F6B2_THECC SubName: Full=MBOAT family protein {ECO:0000313|EMBL:EOY12187.1};	--	GO:0016021,integral component of membrane; GO:0102966,arachidoyl-CoA:1-dodecanol O-acyltransferase activity; GO:0047196,long-chain-alcohol O-fatty-acyltransferase activity; GO:0103095,wax ester synthase activity; GO:0006629,lipid metabolic process	Membrane bound O-acyl transferase family
Cluster-15126.158571	2.68339	1.12915e-292	3.19774e-289	up	K08712 ATP-binding cassette, subfamily G (WHITE), member 2, SNQ2 | (RefSeq) ABC transporter, ATP-binding protein (A)	PREDICTED: ABC transporter G family member 39-like isoform X1 [Gossypium arboreum]	AB39G_ARATH RecName: Full=ABC transporter G family member 39; Short=ABC transporter ABCG.39; Short=AtABCG39; AltName: Full=Pleiotropic drug resistance protein 11;	A0A1U8PEW5_GOSHI SubName: Full=ABC transporter G family member 39-like isoform X1 {ECO:0000313|RefSeq:XP_016749751.1};	Pleiotropic drug resistance proteins (PDR1-15), ABC superfamily	GO:0016021,integral component of membrane; GO:0005886,plasma membrane; GO:0005524,ATP binding; GO:0042626,ATPase activity, coupled to transmembrane movement of substances; GO:0006855,drug transmembrane transport; GO:0000302,response to reactive oxygen species	ABC-2 type transporter
Cluster-15126.118086	-7.80637	2.99139e-288	8.2833e-285	down	K12450 UDP-glucose 4,6-dehydratase [EC:4.2.1.76] | (RefSeq) trifunctional UDP-glucose 4,6-dehydratase/UDP-4-keto-6-deoxy-D-glucose 3,5-epimerase/UDP-4-keto-L-rhamnose-reductase RHM1-like (A)	trifunctional UDP-glucose 4,6-dehydratase/UDP-4-keto-6-deoxy-D-glucose 3,5-epimerase/UDP-4-keto-L-rhamnose-reductase RHM1-like [Gossypium hirsutum]	RHM1_ARATH RecName: Full=Trifunctional UDP-glucose 4,6-dehydratase/UDP-4-keto-6-deoxy-D-glucose 3,5-epimerase/UDP-4-keto-L-rhamnose-reductase RHM1 {ECO:0000305|PubMed:17190829}; AltName: Full=Protein REPRESSOR OF LRX1 1 {ECO:0000303|PubMed:18567791}; AltName: Full=Rhamnose biosynthetic enzyme 1; Short=AtRHM1; Includes: RecName: Full=UDP-glucose 4,6-dehydratase {ECO:0000305|PubMed:17190829}; EC=4.…	D2WK33_GOSHI SubName: Full=Rhamnose synthase {ECO:0000313|EMBL:ADB24774.1}; SubName: Full=trifunctional UDP-glucose 4,6-dehydratase/UDP-4-keto-6-deoxy-D-glucose 3,5-epimerase/UDP-4-keto-L-rhamnose-reductase RHM1-like {ECO:0000313|RefSeq:XP_016751269.1};	Putative NAD+-dependent epimerases	GO:0005829,cytosol; GO:0009506,plasmodesma; GO:0008460,dTDP-glucose 4,6-dehydratase activity; GO:0016853,isomerase activity; GO:0016491,oxidoreductase activity; GO:0050377,UDP-glucose 4,6-dehydratase activity; GO:0010280,UDP-L-rhamnose synthase activity; GO:0010315,auxin efflux; GO:0030154,cell differentiation; GO:0071555,cell wall organization; GO:0051555,flavonol biosynthetic process; GO:004212…	GDP-mannose 4,6 dehydratase
Cluster-15126.139330	3.9688	1.16934e-287	3.16757e-284	up	K01322 prolyl oligopeptidase [EC:3.4.21.26] | (RefSeq) prolyl endopeptidase-like (A)	PREDICTED: prolyl endopeptidase-like [Gossypium raimondii]	AARE1_ORYSJ RecName: Full=Acylamino-acid-releasing enzyme 1 {ECO:0000305}; Short=AARE1 {ECO:0000305}; EC=3.4.19.1 {ECO:0000305};	A0A0D2Q4U0_GOSRA SubName: Full=Uncharacterized protein {ECO:0000313|EMBL:KJB14339.1};	Predicted serine protease	GO:0005737,cytoplasm; GO:0004252,serine-type endopeptidase activity	Prolyl oligopeptidase, N-terminal beta-propeller domain
Cluster-15126.152611	3.23561	3.03767e-287	8.05351e-284	up	K03113 translation initiation factor 1 | (RefSeq) protein translation factor SUI1 homolog (A)	PREDICTED: protein translation factor SUI1 homolog [Gossypium raimondii]	SUI1_PIMBR RecName: Full=Protein translation factor SUI1 homolog;	A0A1U8N0P6_GOSHI SubName: Full=protein translation factor SUI1 homolog {ECO:0000313|RefSeq:XP_016732630.1};	Translation initiation factor 1 (eIF-1/SUI1)	GO:0003743,translation initiation factor activity; GO:0006417,regulation of translation	Translation initiation factor SUI1
Cluster-15126.155705	7.52377	2.91259e-285	7.56102e-282	up	K16292 KDEL-tailed cysteine endopeptidase [EC:3.4.22.-] | (RefSeq) vignain-like (A)	vignain-like [Durio zibethinus]	CYSEP_RICCO RecName: Full=Vignain; EC=3.4.22.-; AltName: Full=Cysteine endopeptidase; Flags: Precursor;	A0A061FZ30_THECC SubName: Full=Cysteine proteinases superfamily protein isoform 1 {ECO:0000313|EMBL:EOY22313.1};	Cysteine proteinase Cathepsin L	GO:0031410,cytoplasmic vesicle; GO:0008234,cysteine-type peptidase activity	Papain family cysteine protease
Cluster-15126.108562	4.05081	7.17406e-282	1.82436e-278	up	K14975 codeine 3-O-demethylase [EC:1.14.11.32] | (RefSeq) codeine O-demethylase (A)	uncharacterized protein LOC110411504 [Herrania umbratica]	DIOX3_PAPSO RecName: Full=Codeine O-demethylase; EC=1.14.11.32;	A0A061GP03_THECC SubName: Full=2-oxoglutarate and Fe(II)-dependent oxygenase superfamily protein isoform 1 {ECO:0000313|EMBL:EOY31226.1};	Iron/ascorbate family oxidoreductases	GO:0102805,codeine O-demethylase activity; GO:0046872,metal ion binding; GO:0008168,methyltransferase activity; GO:0102803,thebane O-demethylase activity; GO:0009820,alkaloid metabolic process	2OG-Fe(II) oxygenase superfamily
Cluster-15126.153949	2.98884	7.23304e-277	1.80258e-273	up	--	PREDICTED: uncharacterized protein LOC105794224 [Gossypium raimondii]	NDRP1_ARATH RecName: Full=Nodulin-related protein 1 {ECO:0000303|PubMed:20016941}; Short=AtNRP1 {ECO:0000303|PubMed:20016941}; AltName: Full=RPS2-interacting protein 11 {ECO:0000303|Ref.5};	A0A0D2RE27_GOSRA SubName: Full=Uncharacterized protein {ECO:0000313|EMBL:KJB30069.1};	--	GO:0009738,abscisic acid-activated signaling pathway; GO:0006952,defense response; GO:1900426,positive regulation of defense response to bacterium; GO:0009617,response to bacterium; GO:0009409,response to cold; GO:0009408,response to heat; GO:0009651,response to salt stress	--
Cluster-15126.198102	-4.94387	1.01587e-274	2.48206e-271	down	K01953 asparagine synthase (glutamine-hydrolysing) [EC:6.3.5.4] | (RefSeq) asparagine synthetase [glutamine-hydrolyzing] 1-like (A)	PREDICTED: asparagine synthetase [glutamine-hydrolyzing]	ASNS_TRIVS RecName: Full=Asparagine synthetase [glutamine-hydrolyzing]; EC=6.3.5.4; AltName: Full=Glutamine-dependent asparagine synthetase;	A0A1U8MIY2_GOSHI SubName: Full=asparagine synthetase [glutamine-hydrolyzing] 1-like {ECO:0000313|RefSeq:XP_016725534.1};	Asparagine synthase (glutamine-hydrolyzing)	GO:0004066,asparagine synthase (glutamine-hydrolyzing) activity; GO:0005524,ATP binding; GO:0006541,glutamine metabolic process; GO:0070981,L-asparagine biosynthetic process	Asparagine synthase
Cluster-15126.173950	3.31534	3.19827e-274	7.66398e-271	up	K03671 thioredoxin 1 | (RefSeq) thioredoxin H2-like (A)	PREDICTED: thioredoxin H2-like [Gossypium hirsutum]	TRXH2_ARATH RecName: Full=Thioredoxin H2; Short=AtTrxh2; AltName: Full=Thioredoxin 2; Short=AtTRX2;	A0A1U8JA39_GOSHI SubName: Full=thioredoxin H2-like {ECO:0000313|RefSeq:XP_016685528.1};	Thioredoxin	GO:0005829,cytosol; GO:0005739,mitochondrion; GO:0005886,plasma membrane; GO:0016671,oxidoreductase activity, acting on a sulfur group of donors, disulfide as acceptor; GO:0015035,protein disulfide oxidoreductase activity; GO:0047134,protein-disulfide reductase activity; GO:0004791,thioredoxin-disulfide reductase activity; GO:0045454,cell redox homeostasis; GO:0034599,cellular response to oxidati…	Thioredoxin
Cluster-15126.79529	2.70284	1.09527e-273	2.57507e-270	up	K20606 mitogen-activated protein kinase kinase kinase ANP1 [EC:2.7.11.25] | (RefSeq) receptor-like serine/threonine-protein kinase SD1-7 isoform X1 (A)	PREDICTED: probable LRR receptor-like serine/threonine-protein kinase At1g07650 [Gossypium arboreum]	Y3148_ARATH RecName: Full=Probable leucine-rich repeat receptor-like serine/threonine-protein kinase At3g14840; EC=2.7.11.1; Flags: Precursor;	A0A061GEP3_THECC SubName: Full=Leucine-rich repeat transmembrane protein kinase, putative {ECO:0000313|EMBL:EOY27888.1};	--	GO:0016021,integral component of membrane; GO:0005886,plasma membrane; GO:0009506,plasmodesma; GO:0005524,ATP binding; GO:0004674,protein serine/threonine kinase activity; GO:0009861,jasmonic acid and ethylene-dependent systemic resistance; GO:0045088,regulation of innate immune response	Protein tyrosine kinase
Cluster-15126.153773	3.82563	4.1676e-269	9.61689e-266	up	K05933 aminocyclopropanecarboxylate oxidase [EC:1.14.17.4] | (RefSeq) 1-aminocyclopropane-1-carboxylate oxidase (A)	1-aminocyclopropane-1-carboxylate oxidase [Durio zibethinus]	ACCO3_PETHY RecName: Full=1-aminocyclopropane-1-carboxylate oxidase 3; Short=ACC oxidase 3; EC=1.14.17.4; AltName: Full=Ethylene-forming enzyme; Short=EFE;	A0A061DKW8_THECC SubName: Full=Ethylene-forming enzyme {ECO:0000313|EMBL:EOX93340.1};	Iron/ascorbate family oxidoreductases	GO:0009815,1-aminocyclopropane-1-carboxylate oxidase activity; GO:0031418,L-ascorbic acid binding; GO:0046872,metal ion binding; GO:0009693,ethylene biosynthetic process	2OG-Fe(II) oxygenase superfamily
Cluster-15126.158113	3.17752	3.26161e-267	7.38943e-264	up	K20628 expansin | (RefSeq) expansin-B3 (A)	PREDICTED: expansin-like B1 [Gossypium raimondii]	EXLB1_ARATH RecName: Full=Expansin-like B1; Short=At-EXPR1; Short=AtEXLB1; Short=AtEXPR1; AltName: Full=Ath-ExpBeta-3.1; Flags: Precursor;	A0A0D2MQV7_GOSRA SubName: Full=Uncharacterized protein {ECO:0000313|EMBL:KJB21227.1};	--	GO:0005576,extracellular region; GO:0019953,sexual reproduction	Pollen allergen
Cluster-15126.186515	4.55229	1.23649e-265	2.75134e-262	up	--	Dynamin related protein 5A isoform 1 [Theobroma cacao]	DRP5A_ARATH RecName: Full=Dynamin-related protein 5A; AltName: Full=Protein ARC5-like;	A0A061F6M6_THECC SubName: Full=Dynamin related protein 5A isoform 1 {ECO:0000313|EMBL:EOY13030.1};	Vacuolar sorting protein VPS1, dynamin, and related proteins	GO:0009504,cell plate; GO:0005737,cytoplasm; GO:0005874,microtubule; GO:0009524,phragmoplast; GO:0005525,GTP binding; GO:0003924,GTPase activity; GO:0008017,microtubule binding; GO:0000911,cytokinesis by cell plate formation; GO:0000266,mitochondrial fission	--
Cluster-15126.166858	-3.26317	1.70878e-265	3.73554e-262	down	K13679 granule-bound starch synthase [EC:2.4.1.242] | (RefSeq) granule-bound starch synthase 1, chloroplastic/amyloplastic-like (A)	granule-bound starch synthase 1, chloroplastic/amyloplastic [Herrania umbratica]	SSG1_MANES RecName: Full=Granule-bound starch synthase 1, chloroplastic/amyloplastic; EC=2.4.1.242; AltName: Full=Granule-bound starch synthase I; Short=GBSS-I; Flags: Precursor;	A0A061G3R6_THECC RecName: Full=Starch synthase, chloroplastic/amyloplastic {ECO:0000256|RuleBase:RU361232}; EC=2.4.1.- {ECO:0000256|RuleBase:RU361232};	--	GO:0009501,amyloplast; GO:0009507,chloroplast; GO:0102502,ADP-glucose-starch glucosyltransferase activity; GO:0004373,glycogen (starch) synthase activity; GO:0019252,starch biosynthetic process	Glycosyl transferases group 1
Cluster-15126.189442	4.82584	2.23612e-261	4.80406e-258	up	K12930 anthocyanidin 3-O-glucosyltransferase [EC:2.4.1.115] | (RefSeq) anthocyanidin 3-O-glucosyltransferase 2-like (A)	PREDICTED: anthocyanidin 3-O-glucosyltransferase 2-like [Gossypium hirsutum]	UFOG_VITVI RecName: Full=Anthocyanidin 3-O-glucosyltransferase 2; EC=2.4.1.115 {ECO:0000269|PubMed:9535914}; AltName: Full=Flavonol 3-O-glucosyltransferase; AltName: Full=UDP-glucose flavonoid 3-O-glucosyltransferase;	A0A1U8NPL8_GOSHI RecName: Full=Glycosyltransferase {ECO:0000256|RuleBase:RU362057}; EC=2.4.1.- {ECO:0000256|RuleBase:RU362057};	UDP-glucuronosyl and UDP-glucosyl transferase	GO:0047213,anthocyanidin 3-O-glucosyltransferase activity; GO:0009718,anthocyanin-containing compound biosynthetic process; GO:0033485,cyanidin 3-O-glucoside biosynthetic process; GO:0033330,kaempferol O-glucoside biosynthetic process; GO:0033303,quercetin O-glucoside biosynthetic process	UDP-glucoronosyl and UDP-glucosyl transferase
Cluster-15126.155623	4.13139	9.4299e-258	1.99158e-254	up	K08202 MFS transporter, OCT family, solute carrier family 22 (organic cation transporter), member 4/5 | (RefSeq) organic cation/carnitine transporter 4-like (A)	PREDICTED: organic cation/carnitine transporter 3-like [Gossypium arboreum]	OCT3_ARATH RecName: Full=Organic cation/carnitine transporter 3; Short=AtOCT3;	A0A1U8I767_GOSHI SubName: Full=organic cation/carnitine transporter 3 {ECO:0000313|RefSeq:XP_016674056.1};	Synaptic vesicle transporter SVOP and related transporters (major facilitator superfamily)	GO:0016021,integral component of membrane; GO:0009705,plant-type vacuole membrane; GO:0005524,ATP binding; GO:0008514,organic anion transmembrane transporter activity; GO:0070417,cellular response to cold	Major Facilitator Superfamily
Cluster-15126.107664	-3.65454	1.14147e-254	2.37058e-251	down	K12173 BRCA1-A complex subunit BRE | (RefSeq) BRCA1-A complex subunit BRE-like (A)	PREDICTED: osmotin-like protein [Gossypium raimondii]	OLP1_SOLLC RecName: Full=Osmotin-like protein; Flags: Precursor;	A0A0D2UJ90_GOSRA SubName: Full=Uncharacterized protein {ECO:0000313|EMBL:KJB55905.1};	--	GO:0005618,cell wall; GO:0005576,extracellular region	Thaumatin family
Cluster-15126.144802	-3.22338	1.8178e-253	3.71328e-250	down	K09872 aquaporin PIP | (RefSeq) aquaporin PIP1-3 (A)	aquaporin PIP1-3-like [Gossypium hirsutum]	PIP12_ARATH RecName: Full=Aquaporin PIP1-2; Short=AtPIP1;2; AltName: Full=Plasma membrane intrinsic protein 1b; Short=PIP1b; AltName: Full=Transmembrane protein A; Short=AthH2; Short=TMP-A;	Q06Z30_GOSHI SubName: Full=Aquaporin 1 {ECO:0000313|EMBL:ABD63904.1}; SubName: Full=aquaporin PIP1-3-like {ECO:0000313|RefSeq:XP_016716122.1};	Aquaporin (major intrinsic protein family)	GO:0005887,integral component of plasma membrane; GO:0015267,channel activity; GO:0034220,ion transmembrane transport	Major intrinsic protein
Cluster-15126.115562	4.79164	1.04996e-252	2.11019e-249	up	K00799 glutathione S-transferase [EC:2.5.1.18] | (RefSeq) glutathione S-transferase F12-like (A)	PREDICTED: glutathione S-transferase F12-like [Gossypium hirsutum]	GSTFB_ARATH RecName: Full=Glutathione S-transferase F11; Short=AtGSTF11; EC=2.5.1.18; AltName: Full=AtGSTF6; AltName: Full=GST class-phi; AltName: Full=GST class-phi member 11;	A0A1U8P0Y8_GOSHI SubName: Full=glutathione S-transferase F12-like {ECO:0000313|RefSeq:XP_016744877.1};	Glutathione S-transferase	GO:0005737,cytoplasm; GO:0005829,cytosol; GO:0004364,glutathione transferase activity; GO:0006749,glutathione metabolic process; GO:0006979,response to oxidative stress; GO:0009407,toxin catabolic process	Glutathione S-transferase, N-terminal domain
Cluster-15126.161746	3.72996	1.87622e-252	3.71095e-249	up	K01728 pectate lyase [EC:4.2.2.2] | (RefSeq) probable pectate lyase 5 (A)	PREDICTED: probable pectate lyase 5 [Gossypium raimondii]	PLY5_ARATH RecName: Full=Probable pectate lyase 5; EC=4.2.2.2; Flags: Precursor;	A0A1U8NBT3_GOSHI RecName: Full=Pectate lyase {ECO:0000256|RuleBase:RU361123}; EC=4.2.2.2 {ECO:0000256|RuleBase:RU361123};	--	GO:0046872,metal ion binding; GO:0030570,pectate lyase activity; GO:0045490,pectin catabolic process	Pectate lyase
Cluster-15126.177147	-3.38072	6.97332e-252	1.35769e-248	down	K18789 xylogalacturonan beta-1,3-xylosyltransferase [EC:2.4.2.41] | (RefSeq) probable glycosyltransferase At5g20260 (A)	probable glycosyltransferase At5g11130 [Herrania umbratica]	GLYT4_ARATH RecName: Full=Probable glycosyltransferase At5g11130; EC=2.4.-.-;	A0A061FLM9_THECC SubName: Full=Exostosin family protein, putative isoform 1 {ECO:0000313|EMBL:EOY18006.1};	Acetylglucosaminyltransferase EXT1/exostosin 1	GO:0000139,Golgi membrane; GO:0016021,integral component of membrane; GO:0016757,transferase activity, transferring glycosyl groups; GO:0071555,cell wall organization; GO:0006486,protein glycosylation	Exostosin family
Cluster-15126.179506	-3.757	2.65187e-247	5.08372e-244	down	K01177 beta-amylase [EC:3.2.1.2] | (RefSeq) beta-amylase (A)	beta-amylase-like [Herrania umbratica]	AMYB_VIGUN RecName: Full=Beta-amylase; EC=3.2.1.2; AltName: Full=1,4-alpha-D-glucan maltohydrolase;	A0A061EY39_THECC RecName: Full=Beta-amylase {ECO:0000256|RuleBase:RU000509}; EC=3.2.1.2 {ECO:0000256|RuleBase:RU000509};	--	GO:0102229,amylopectin maltohydrolase activity; GO:0016161,beta-amylase activity; GO:0000272,polysaccharide catabolic process	Glycosyl hydrolase family 14
Cluster-15126.90048	-4.4394	2.97539e-247	5.61749e-244	down	K19996 phosphatidylinositol transfer protein SFH5 | (RefSeq) patellin-3 (A)	PREDICTED: patellin-6-like [Gossypium arboreum]	PATL6_ARATH RecName: Full=Patellin-6;	A0A0B0PC39_GOSAR SubName: Full=Patellin-6-like protein {ECO:0000313|EMBL:KHG22460.1};	Phosphatidylinositol transfer protein SEC14 and related proteins	GO:0005737,cytoplasm; GO:0005886,plasma membrane; GO:0008289,lipid binding; GO:0007049,cell cycle; GO:0051301,cell division	CRAL/TRIO domain
Cluster-15126.149770	4.56905	1.59851e-243	2.97292e-240	up	--	lipid transfer protein precursor [Gossypium herbaceum subsp. africanum]	NLTP2_GOSHI RecName: Full=Non-specific lipid-transfer protein; Short=LTP; AltName: Full=GH3; Flags: Precursor;	U5HU07_GOSHE RecName: Full=Non-specific lipid-transfer protein {ECO:0000256|RuleBase:RU000628};	--	GO:0008289,lipid binding; GO:0006869,lipid transport; GO:0090378,seed trichome elongation	Protease inhibitor/seed storage/LTP family
Cluster-15126.193809	-5.72942	5.82911e-243	1.06816e-239	down	--	protodermal factor 1.2 [Gossypium barbadense]	PDF1_ARATH RecName: Full=Protodermal factor 1; Flags: Precursor;	F2YRC7_GOSBA SubName: Full=Protodermal factor 1.2 {ECO:0000313|EMBL:AEA50959.1};	--	GO:0005576,extracellular region	--
Cluster-15126.194707	-3.2448	7.03428e-242	1.27032e-238	down	--	Phosphate-induced protein 1 [Corchorus olitorius]	EXOL3_ARATH RecName: Full=Protein EXORDIUM-like 3; Flags: Precursor;	A0A1R3JTG0_9ROSI SubName: Full=Phosphate-induced protein 1 {ECO:0000313|EMBL:OMO98084.1};	--	GO:0048046,apoplast; GO:0005615,extracellular space; GO:0009505,plant-type cell wall; GO:0009506,plasmodesma; GO:0080167,response to karrikin	Phosphate-induced protein 1 conserved region
Cluster-15126.109118	-2.97629	5.05318e-239	8.99517e-236	down	--	axial regulator YABBY 1-like [Durio zibethinus]	YAB1_ARATH RecName: Full=Axial regulator YABBY 1; AltName: Full=Fl-54; AltName: Full=Protein ABNORMAL FLORAL ORGANS; AltName: Full=Protein FILAMENTOUS FLOWER; AltName: Full=Protein antherless;	A0A061DU75_THECC SubName: Full=Plant-specific transcription factor YABBY family protein isoform 1 {ECO:0000313|EMBL:EOX96270.1};	--	GO:0005634,nucleus; GO:0003677,DNA binding; GO:0003700,DNA-binding transcription factor activity; GO:0046872,metal ion binding; GO:0010158,abaxial cell fate specification; GO:0045165,cell fate commitment; GO:0010154,fruit development; GO:0010450,inflorescence meristem growth; GO:0009933,meristem structural organization; GO:0009944,polarity specification of adaxial/abaxial axis; GO:0009909,regulat…	YABBY protein
Cluster-15126.193817	-2.85365	5.69464e-239	9.99425e-236	down	K18787 thermospermine synthase [EC:2.5.1.79] | (RefSeq) thermospermine synthase ACAULIS5 (A)	thermospermine synthase ACAULIS5-like [Gossypium hirsutum]	ACL5_ARATH RecName: Full=Thermospermine synthase ACAULIS5; EC=2.5.1.79;	A0A0C4JZU4_GOSHI SubName: Full=Gossypium hirsutum cultivar JiMian20 spermine synthase mRNA {ECO:0000313|EMBL:AHH02593.1};	Spermidine synthase	GO:0005737,cytoplasm; GO:0016768,spermine synthase activity; GO:0010487,thermospermine synthase activity; GO:0009926,auxin polar transport; GO:0010087,phloem or xylem histogenesis; GO:0006596,polyamine biosynthetic process; GO:0048759,xylem vessel member cell differentiation	Spermine/spermidine synthase domain
Cluster-15126.151363	2.59816	1.67848e-235	2.90486e-232	up	K13206 coiled-coil domain-containing protein 55 | (RefSeq) LOW QUALITY PROTEIN: nuclear speckle splicing regulatory protein 1 (A)	uncharacterized protein LOC111297120 [Durio zibethinus]	--	A0A0D2SY94_GOSRA SubName: Full=Uncharacterized protein {ECO:0000313|EMBL:KJB36295.1};	--	--	--
Cluster-15126.158058	4.85054	4.91096e-233	8.38275e-230	up	K00679 phospholipid:diacylglycerol acyltransferase [EC:2.3.1.158] | (RefSeq) hypothetical protein (A)	PREDICTED: GDSL esterase/lipase At5g55050-like [Gossypium raimondii]	GDL87_ARATH RecName: Full=GDSL esterase/lipase At5g55050; EC=3.1.1.-; AltName: Full=Extracellular lipase At5g55050; Flags: Precursor;	A0A0D2NK56_GOSRA SubName: Full=Uncharacterized protein {ECO:0000313|EMBL:KJB13708.1};	--	GO:0005576,extracellular region; GO:0016298,lipase activity; GO:0016042,lipid catabolic process	GDSL-like Lipase/Acylhydrolase
Cluster-15126.182215	-5.66989	5.85277e-229	9.85536e-226	down	K22683 aspartyl protease family protein [EC:3.4.23.-] | (RefSeq) protein ASPARTIC PROTEASE IN GUARD CELL 2-like (A)	PREDICTED: aspartyl protease AED3 [Gossypium arboreum]	AED3_ARATH RecName: Full=Aspartyl protease AED3 {ECO:0000303|PubMed:24755512}; EC=3.4.23.- {ECO:0000305}; AltName: Full=Apoplastic EDS1-dependent protein 3 {ECO:0000303|PubMed:24755512}; Flags: Precursor;	A0A0B0PBS3_GOSAR SubName: Full=Asparticase nepenthesin-1 {ECO:0000313|EMBL:KHG22262.1};	Aspartyl protease	GO:0048046,apoplast; GO:0005618,cell wall; GO:0009505,plant-type cell wall; GO:0004190,aspartic-type endopeptidase activity; GO:0000166,nucleotide binding; GO:0030163,protein catabolic process; GO:0006508,proteolysis; GO:0043067,regulation of programmed cell death; GO:0009627,systemic acquired resistance	Xylanase inhibitor N-terminal
Cluster-15126.149169	6.59572	9.46561e-228	1.57264e-224	up	K00660 chalcone synthase [EC:2.3.1.74] | (RefSeq) chalcone synthase 2-like (A)	chalcone synthase 2-like [Gossypium hirsutum]	CHSY_BETPN RecName: Full=Chalcone synthase; EC=2.3.1.74; AltName: Full=Naringenin-chalcone synthase;	G3G7Z0_GOSHI SubName: Full=Chalcone synthase {ECO:0000313|EMBL:AEO96987.1}; SubName: Full=chalcone synthase 2-like {ECO:0000313|RefSeq:XP_016698414.1};	--	GO:0016210,naringenin-chalcone synthase activity; GO:0009813,flavonoid biosynthetic process	Chalcone and stilbene synthases, C-terminal domain
Cluster-15126.123892	-4.54482	1.86337e-227	3.05511e-224	down	K20661 cytochrome P450 family 714 subfamily A polypeptide 1 | (RefSeq) cytochrome P450 714A1-like (A)	PREDICTED: cytochrome P450 714A1-like isoform X2 [Gossypium raimondii]	C14A1_ARATH RecName: Full=Cytochrome P450 714A1; EC=1.14.-.-; AltName: Full=EUI-like P450 A1;	A0A0D2TGJ7_GOSRA SubName: Full=Uncharacterized protein {ECO:0000313|EMBL:KJB74883.1};	Cytochrome P450 CYP4/CYP19/CYP26 subfamilies	GO:0005789,endoplasmic reticulum membrane; GO:0016021,integral component of membrane; GO:0020037,heme binding; GO:0005506,iron ion binding; GO:0004497,monooxygenase activity; GO:0016705,oxidoreductase activity, acting on paired donors, with incorporation or reduction of molecular oxygen	Cytochrome P450
Cluster-15126.135928	-3.09163	7.25164e-227	1.17351e-223	down	K00695 sucrose synthase [EC:2.4.1.13] | (RefSeq) sucrose synthase (A)	PREDICTED: sucrose synthase [Gossypium hirsutum]	SUS_SOYBN RecName: Full=Sucrose synthase; EC=2.4.1.13; AltName: Full=Nodulin-100; Short=N-100; AltName: Full=Sucrose-UDP glucosyltransferase;	I1T4Q7_GOSBA RecName: Full=Sucrose synthase {ECO:0000256|RuleBase:RU280817}; EC=2.4.1.13 {ECO:0000256|RuleBase:RU280817};	Glycosyltransferase	GO:0016157,sucrose synthase activity; GO:0009877,nodulation; GO:0005985,sucrose metabolic process	Sucrose synthase
Cluster-15126.114994	2.35543	7.27177e-225	1.16168e-221	up	K00799 glutathione S-transferase [EC:2.5.1.18] | (RefSeq) glutathione S-transferase U8 (A)	Tau class glutathione transferase GSTU45 [Theobroma cacao]	GSTU8_ARATH RecName: Full=Glutathione S-transferase U8; Short=AtGSTU8; EC=2.5.1.18; AltName: Full=GST class-tau member 8;	A0A061ESJ9_THECC SubName: Full=Tau class glutathione transferase GSTU45 {ECO:0000313|EMBL:EOY07367.1};	Glutathione S-transferase	GO:0005737,cytoplasm; GO:0005829,cytosol; GO:0004364,glutathione transferase activity; GO:0006749,glutathione metabolic process; GO:0046686,response to cadmium ion; GO:0009407,toxin catabolic process	Glutathione S-transferase, N-terminal domain
Cluster-15126.202551	-3.494	1.38169e-223	2.17935e-220	down	K15333 tRNA guanosine-2'-O-methyltransferase [EC:2.1.1.34] | (RefSeq) uncharacterized LOC105043884 (A)	PREDICTED: subtilisin-like protease SBT3.3 [Gossypium raimondii]	SBT33_ARATH RecName: Full=Subtilisin-like protease SBT3.3 {ECO:0000303|PubMed:16193095}; EC=3.4.21.- {ECO:0000305}; AltName: Full=Subtilase subfamily 3 member 3 {ECO:0000303|PubMed:16193095}; Short=AtSBT3.3 {ECO:0000303|PubMed:16193095}; Flags: Precursor;	A0A0D2TFX3_GOSRA SubName: Full=Uncharacterized protein {ECO:0000313|EMBL:KJB74658.1};	--	GO:0031012,extracellular matrix; GO:0009505,plant-type cell wall; GO:0005578,NA; GO:0004252,serine-type endopeptidase activity; GO:0009682,induced systemic resistance	Subtilase family
Cluster-15126.153386	3.8994	2.48476e-222	3.87023e-219	up	--	PREDICTED: protein YLS9-like [Gossypium hirsutum]	NHL1_ARATH RecName: Full=NDR1/HIN1-like protein 1 {ECO:0000303|Ref.1};	A0A1U8LFE1_GOSHI SubName: Full=protein YLS9-like {ECO:0000313|RefSeq:XP_016711874.1};	--	GO:0046658,anchored component of plasma membrane; GO:0016021,integral component of membrane; GO:0009506,plasmodesma; GO:0004871,NA; GO:0051607,defense response to virus	Late embryogenesis abundant protein
Cluster-15126.155191	5.32835	4.12457e-222	6.34506e-219	up	--	--	--	--	--	--	--
Cluster-15126.115448	3.58532	4.26174e-222	6.47612e-219	up	K20628 expansin | (RefSeq) expansin-B3-like (A)	Major pollen allergen Lol pI [Corchorus capsularis]	EXPB1_ARATH RecName: Full=Expansin-B1; Short=At-EXPB1; Short=AtEXPB1; AltName: Full=Ath-ExpBeta-1.5; AltName: Full=Beta-expansin-1; Flags: Precursor;	A0A1R3GNS8_COCAP SubName: Full=Major pollen allergen Lol pI {ECO:0000313|EMBL:OMO59765.1};	--	GO:0005618,cell wall; GO:0005576,extracellular region; GO:0016020,membrane; GO:0009506,plasmodesma; GO:0071555,cell wall organization; GO:0019953,sexual reproduction; GO:0006949,syncytium formation	Pollen allergen
Cluster-15126.156013	2.25874	4.4931e-222	6.74545e-219	up	K15405 midchain alkane hydroxylase | (RefSeq) CYP96A15; cytochrome P450, family 96, subfamily A, polypeptide 15 (A)	PREDICTED: alkane hydroxylase MAH1-like [Gossypium raimondii]	C96AF_ARATH RecName: Full=Alkane hydroxylase MAH1 {ECO:0000303|PubMed:17905869}; EC=1.14.-.- {ECO:0000305|PubMed:17905869}; AltName: Full=Cytochrome P450 96A15 {ECO:0000305}; AltName: Full=Protein MID-CHAIN ALKANE HYDROXYLASE 1 {ECO:0000303|PubMed:17905869};	A0A0D2SQR4_GOSRA SubName: Full=Uncharacterized protein {ECO:0000313|EMBL:KJB44331.1};	Cytochrome P450 CYP4/CYP19/CYP26 subfamilies	GO:0005783,endoplasmic reticulum; GO:0005789,endoplasmic reticulum membrane; GO:0016021,integral component of membrane; GO:0020037,heme binding; GO:0005506,iron ion binding; GO:0080133,midchain alkane hydroxylase activity; GO:0010025,wax biosynthetic process	Class-II DAHP synthetase family
Cluster-15126.183596	2.01941	5.29405e-222	7.85328e-219	up	K01179 endoglucanase [EC:3.2.1.4] | (RefSeq) endoglucanase 6-like (A)	PREDICTED: endoglucanase 6-like [Gossypium arboreum]	GUN6_ARATH RecName: Full=Endoglucanase 6; EC=3.2.1.4; AltName: Full=Endo-1,4-beta glucanase 6; Flags: Precursor;	A0A0B0NRA7_GOSAR RecName: Full=Endoglucanase {ECO:0000256|RuleBase:RU361166}; EC=3.2.1.4 {ECO:0000256|RuleBase:RU361166};	--	GO:0005576,extracellular region; GO:0030246,carbohydrate binding; GO:0008810,cellulase activity; GO:0071555,cell wall organization; GO:0030245,cellulose catabolic process	Glycosyl hydrolase family 9
Cluster-15126.98333	-5.03609	1.52977e-220	2.24259e-217	down	K07409 cytochrome P450 family 1 subfamily A polypeptide 2 [EC:1.14.14.1] | (RefSeq) cytochrome P450 77A4 (A)	PREDICTED: cytochrome P450 77A4 [Gossypium raimondii]	C77A3_SOYBN RecName: Full=Cytochrome P450 77A3; EC=1.14.-.-;	A0A0D2UKT4_GOSRA SubName: Full=Uncharacterized protein {ECO:0000313|EMBL:KJB69319.1};	Cytochrome P450 CYP2 subfamily	GO:0016020,membrane; GO:0052722,fatty acid in-chain hydroxylase activity; GO:0020037,heme binding; GO:0005506,iron ion binding; GO:0016709,oxidoreductase activity, acting on paired donors, with incorporation or reduction of molecular oxygen, NAD(P)H as one donor, and incorporation of one atom of oxygen; GO:0010143,cutin biosynthetic process; GO:0044550,secondary metabolite biosynthetic process	Cytochrome P450
Cluster-15126.90254	-6.48201	6.4243e-220	9.30828e-217	down	K12450 UDP-glucose 4,6-dehydratase [EC:4.2.1.76] | (RefSeq) trifunctional UDP-glucose 4,6-dehydratase/UDP-4-keto-6-deoxy-D-glucose 3,5-epimerase/UDP-4-keto-L-rhamnose-reductase RHM1-like (A)	trifunctional UDP-glucose 4,6-dehydratase/UDP-4-keto-6-deoxy-D-glucose 3,5-epimerase/UDP-4-keto-L-rhamnose-reductase RHM1-like [Gossypium hirsutum]	RHM1_ARATH RecName: Full=Trifunctional UDP-glucose 4,6-dehydratase/UDP-4-keto-6-deoxy-D-glucose 3,5-epimerase/UDP-4-keto-L-rhamnose-reductase RHM1 {ECO:0000305|PubMed:17190829}; AltName: Full=Protein REPRESSOR OF LRX1 1 {ECO:0000303|PubMed:18567791}; AltName: Full=Rhamnose biosynthetic enzyme 1; Short=AtRHM1; Includes: RecName: Full=UDP-glucose 4,6-dehydratase {ECO:0000305|PubMed:17190829}; EC=4.…	D2WK33_GOSHI SubName: Full=Rhamnose synthase {ECO:0000313|EMBL:ADB24774.1}; SubName: Full=trifunctional UDP-glucose 4,6-dehydratase/UDP-4-keto-6-deoxy-D-glucose 3,5-epimerase/UDP-4-keto-L-rhamnose-reductase RHM1-like {ECO:0000313|RefSeq:XP_016751269.1};	Putative NAD+-dependent epimerases	GO:0005829,cytosol; GO:0009506,plasmodesma; GO:0008460,dTDP-glucose 4,6-dehydratase activity; GO:0016853,isomerase activity; GO:0016491,oxidoreductase activity; GO:0050377,UDP-glucose 4,6-dehydratase activity; GO:0010280,UDP-L-rhamnose synthase activity; GO:0010315,auxin efflux; GO:0030154,cell differentiation; GO:0071555,cell wall organization; GO:0051555,flavonol biosynthetic process; GO:004212…	GDP-mannose 4,6 dehydratase
Cluster-15126.125439	-4.21642	1.90686e-219	2.73113e-216	down	K00430 peroxidase [EC:1.11.1.7] | (RefSeq) peroxidase 12-like (A)	PREDICTED: peroxidase 12-like [Gossypium hirsutum]	PER12_ARATH RecName: Full=Peroxidase 12; Short=Atperox P12; EC=1.11.1.7; AltName: Full=ATP4a; AltName: Full=PRXR6; Flags: Precursor;	A0A1U8HUE4_GOSHI RecName: Full=Peroxidase {ECO:0000256|RuleBase:RU362060, ECO:0000256|SAAS:SAAS00709852}; EC=1.11.1.7 {ECO:0000256|RuleBase:RU362060, ECO:0000256|SAAS:SAAS00709852};	--	GO:0005618,cell wall; GO:0005576,extracellular region; GO:0016020,membrane; GO:0009505,plant-type cell wall; GO:0009506,plasmodesma; GO:0005773,vacuole; GO:0020037,heme binding; GO:0046872,metal ion binding; GO:0004601,peroxidase activity; GO:0042744,hydrogen peroxide catabolic process; GO:0009664,plant-type cell wall organization; GO:0006979,response to oxidative stress	Peroxidase
Cluster-15126.96020	-3.4572	1.12664e-218	1.59531e-215	down	K05350 beta-glucosidase [EC:3.2.1.21] | (RefSeq) beta-glucosidase 44-like (A)	PREDICTED: beta-glucosidase 44-like [Gossypium arboreum]	BGL44_ARATH RecName: Full=Beta-glucosidase 44; Short=AtBGLU44; EC=3.2.1.21; Flags: Precursor;	A0A1U8HRA3_GOSHI SubName: Full=beta-glucosidase 44-like {ECO:0000313|RefSeq:XP_016668516.1};	Beta-glucosidase, lactase phlorizinhydrolase, and related proteins	GO:0005618,cell wall; GO:0022626,cytosolic ribosome; GO:0005576,extracellular region; GO:0009505,plant-type cell wall; GO:0080081,4-methylumbelliferyl-beta-D-glucopyranoside beta-glucosidase activity; GO:0047668,amygdalin beta-glucosidase activity; GO:0080083,beta-gentiobiose beta-glucosidase activity; GO:0008422,beta-glucosidase activity; GO:0004567,beta-mannosidase activity; GO:0080079,cellobio…	Glycosyl hydrolase family 1
Cluster-15126.163510	2.75758	3.902e-218	5.4631e-215	up	K13508 glycerol-3-phosphate acyltransferase [EC:2.3.1.15 2.3.1.198] | (RefSeq) probable glycerol-3-phosphate acyltransferase 8 (A)	PREDICTED: probable glycerol-3-phosphate acyltransferase 8 [Gossypium raimondii]	GPAT4_ARATH RecName: Full=Glycerol-3-phosphate 2-O-acyltransferase 4; Short=AtGPAT4; EC=2.3.1.198; AltName: Full=Glycerol-3-phosphate acyltransferase 4;	A0A0D2TCH7_GOSRA SubName: Full=Uncharacterized protein {ECO:0000313|EMBL:KJB41350.1};	--	GO:0016021,integral component of membrane; GO:0016020,membrane; GO:0090447,glycerol-3-phosphate 2-O-acyltransferase activity; GO:0016791,phosphatase activity; GO:0102419,sn-2-glycerol-3-phosphate omega-OH-C22:0-CoA acyl transferase activity; GO:0010143,cutin biosynthetic process; GO:0008654,phospholipid biosynthetic process	haloacid dehalogenase-like hydrolase
Cluster-15126.106341	-3.02501	2.11279e-217	2.92521e-214	down	K01051 pectinesterase [EC:3.1.1.11] | (RefSeq) pectinesterase-like (A)	pectin methylesterase [Gossypium hirsutum]	PMEU1_SOLLC RecName: Full=Pectinesterase/pectinesterase inhibitor U1; Includes: RecName: Full=Pectinesterase inhibitor U1; AltName: Full=Pectin methylesterase inhibitor U1; Includes: RecName: Full=Pectinesterase U1; Short=PE U1; EC=3.1.1.11; AltName: Full=Pectin methylesterase U1; Flags: Precursor;	A0A0B0NC33_GOSAR RecName: Full=Pectinesterase {ECO:0000256|RuleBase:RU000589}; EC=3.1.1.11 {ECO:0000256|RuleBase:RU000589};	--	GO:0071944,cell periphery; GO:0005618,cell wall; GO:0005576,extracellular region; GO:0045330,aspartyl esterase activity; GO:0030599,pectinesterase activity; GO:0046910,pectinesterase inhibitor activity; GO:0042545,cell wall modification; GO:0045490,pectin catabolic process	Pectinesterase
Cluster-15126.149125	7.14613	1.73995e-215	2.38253e-212	up	K17756 long-chain-alcohol oxidase [EC:1.1.3.20] | (RefSeq) long-chain-alcohol oxidase FAO1 (A)	PREDICTED: long-chain-alcohol oxidase FAO1 [Gossypium hirsutum]	FAO3_ARATH RecName: Full=Long-chain-alcohol oxidase FAO3; EC=1.1.3.20; AltName: Full=Long-chain fatty alcohol oxidase 3;	A0A1U8LN57_GOSHI RecName: Full=Long-chain-alcohol oxidase {ECO:0000256|PIRNR:PIRNR028937}; EC=1.1.3.20 {ECO:0000256|PIRNR:PIRNR028937};	--	GO:0016021,integral component of membrane; GO:0043231,intracellular membrane-bounded organelle; GO:0050660,flavin adenine dinucleotide binding; GO:0046577,long-chain-alcohol oxidase activity; GO:0006066,alcohol metabolic process; GO:0055114,oxidation-reduction process	GMC oxidoreductase
Cluster-15126.154239	1.90508	6.14391e-215	8.32146e-212	up	K08059 interferon, gamma-inducible protein 30 | (RefSeq) gamma-interferon-inducible lysosomal thiol reductase-like (A)	gamma-interferon-inducible lysosomal thiol reductase [Herrania umbratica]	--	A0A061GYN1_THECC SubName: Full=Thioredoxin superfamily protein isoform 1 {ECO:0000313|EMBL:EOY34583.1};	Gamma-interferon inducible lysosomal thiol reductase	--	Gamma interferon inducible lysosomal thiol reductase (GILT)
Cluster-15126.140150	3.78528	1.0077e-212	1.35018e-209	up	--	PREDICTED: germin-like protein subfamily 2 member 4 [Gossypium arboreum]	GL52_ORYSJ RecName: Full=Germin-like protein 5-1; Flags: Precursor;	A0A0B0N359_GOSAR SubName: Full=Germin-like protein subfamily 2 member 4 {ECO:0000313|EMBL:KHG06254.1};	--	GO:0048046,apoplast; GO:0005618,cell wall; GO:0009506,plasmodesma; GO:0030145,manganese ion binding; GO:0045735,nutrient reservoir activity; GO:0010497,plasmodesmata-mediated intercellular transport; GO:2000280,regulation of root development	Cupin
Cluster-15126.116174	3.14181	1.27942e-212	1.696e-209	up	K08726 soluble epoxide hydrolase / lipid-phosphate phosphatase [EC:3.3.2.10 3.1.3.76] | (RefSeq) uncharacterized protein LOC107492180 (A)	PREDICTED: bifunctional epoxide hydrolase 2 [Gossypium raimondii]	--	A0A0D2R1X5_GOSRA SubName: Full=Uncharacterized protein {ECO:0000313|EMBL:KJB45333.1};	Soluble epoxide hydrolase	GO:0003824,catalytic activity	alpha/beta hydrolase fold
Cluster-15126.124399	3.27513	1.75171e-212	2.29764e-209	up	--	PREDICTED: protein YLS3 [Theobroma cacao]	YLS3_ARATH RecName: Full=Protein YLS3; AltName: Full=Protein YELLOW-LEAF-SPECIFIC GENE 3; AltName: Full=Xylogen-like protein 9; Short=AtXYLP9; Flags: Precursor;	A0A061GSH0_THECC SubName: Full=Bifunctional inhibitor/lipid-transfer protein/seed storage 2S albumin superfamily protein, putative {ECO:0000313|EMBL:EOY32353.1};	--	GO:0031225,anchored component of membrane; GO:0005886,plasma membrane; GO:0008289,lipid binding; GO:0006869,lipid transport	Probable lipid transfer
Cluster-15126.106633	-4.6447	2.042e-212	2.63369e-209	down	K19891 glucan endo-1,3-beta-glucosidase 1/2/3 [EC:3.2.1.39] | (RefSeq) glucan endo-1,3-beta-glucosidase 3-like (A)	PLASMODESMATA CALLOSE-BINDING PROTEIN 3-like [Durio zibethinus]	PDCB2_ARATH RecName: Full=PLASMODESMATA CALLOSE-BINDING PROTEIN 2; Short=AtPDCB2; AltName: Full=Glucan endo-1,3-beta-glucosidase-like protein 3; Flags: Precursor;	A0A061FX01_THECC SubName: Full=Plasmodesmata callose-binding protein 3 {ECO:0000313|EMBL:EOY22060.1};	--	GO:0031225,anchored component of membrane; GO:0046658,anchored component of plasma membrane; GO:0009506,plasmodesma; GO:0001872,(1->3)-beta-D-glucan binding; GO:0004553,hydrolase activity, hydrolyzing O-glycosyl compounds; GO:0030247,polysaccharide binding; GO:0009408,response to heat	X8 domain
Cluster-15126.117660	5.92623	2.05019e-212	2.63369e-209	up	K01426 amidase [EC:3.5.1.4] | (RefSeq) LOW QUALITY PROTEIN: uncharacterized protein LOC105643773 (A)	PREDICTED: basic blue protein-like [Gossypium raimondii]	BABL_CUCSA RecName: Full=Basic blue protein; AltName: Full=CBP; AltName: Full=Cusacyanin; AltName: Full=Plantacyanin;	A0A0D2MDY8_GOSRA SubName: Full=Uncharacterized protein {ECO:0000313|EMBL:KJB16032.1};	--	GO:0009055,electron transfer activity; GO:0046872,metal ion binding	Plastocyanin-like domain
Cluster-15126.134124	3.60102	1.18917e-211	1.51204e-208	up	K15378 solute carrier family 45, member 1/2/4 | (RefSeq) sucrose transport protein SUC2-like (A)	sucrose transport protein SUC2-like [Durio zibethinus]	SUC2_ARATH RecName: Full=Sucrose transport protein SUC2; AltName: Full=Sucrose permease 2; AltName: Full=Sucrose transporter 1; AltName: Full=Sucrose-proton symporter 2;	A0A0D2RH10_GOSRA SubName: Full=Uncharacterized protein {ECO:0000313|EMBL:KJB28906.1};	Sucrose transporter and related proteins	GO:0005887,integral component of plasma membrane; GO:0005886,plasma membrane; GO:0008506,sucrose:proton symporter activity; GO:0005985,sucrose metabolic process	--
Cluster-15126.128793	-2.00938	2.59558e-207	3.26694e-204	down	K13379 reversibly glycosylated polypeptide / UDP-arabinopyranose mutase [EC:2.4.1.- 5.4.99.30] | (RefSeq) alpha-1,4-glucan-protein synthase [UDP-forming] 2 (A)	PREDICTED: alpha-1,4-glucan-protein synthase [UDP-forming]	RGP2_SOLTU RecName: Full=Probable UDP-arabinopyranose mutase 2 {ECO:0000305}; EC=5.4.99.30 {ECO:0000250|UniProtKB:Q8H8T0}; AltName: Full=Reversibly glycosylated polypeptide 2 {ECO:0000303|PubMed:10580281}; Short=RGP2 {ECO:0000303|PubMed:10580281}; AltName: Full=UDP-L-arabinose mutase 2 {ECO:0000305}; AltName: Full=UDP-glucose:protein transglucosylase 2 {ECO:0000303|PubMed:10580281}; Short=UPTG 2 …	A0A0B0NIW3_GOSAR SubName: Full=Alpha-1,4-glucan-protein synthase [UDP-forming] 2 {ECO:0000313|EMBL:KHG14483.1};	--	GO:0005618,cell wall; GO:0005576,extracellular region; GO:0005794,Golgi apparatus; GO:0009506,plasmodesma; GO:0052691,UDP-arabinopyranose mutase activity; GO:0071555,cell wall organization; GO:0030244,cellulose biosynthetic process; GO:0071669,plant-type cell wall organization or biogenesis; GO:0006486,protein glycosylation	Reversibly glycosylated polypeptide
Cluster-15126.148953	-3.44463	4.28956e-207	5.34509e-204	down	K20547 basic endochitinase B [EC:3.2.1.14] | (RefSeq) endochitinase-like (A)	PREDICTED: endochitinase-like [Gossypium raimondii]	CHI1_THECC RecName: Full=Endochitinase 1; EC=3.2.1.14; Flags: Precursor;	A0A0D2SNH3_GOSRA SubName: Full=Uncharacterized protein {ECO:0000313|EMBL:KJB32730.1};	Predicted chitinase	GO:0005773,vacuole; GO:0008061,chitin binding; GO:0004568,chitinase activity; GO:0016998,cell wall macromolecule catabolic process; GO:0006032,chitin catabolic process; GO:0006952,defense response; GO:0000272,polysaccharide catabolic process	Chitinase class I
Cluster-15126.156678	2.70562	1.02384e-206	1.26315e-203	up	--	PREDICTED: galactose oxidase-like [Gossypium raimondii]	GLOX_VITPS RecName: Full=Aldehyde oxidase GLOX {ECO:0000305}; EC=1.2.3.1 {ECO:0000305}; AltName: Full=Glyoxal oxidase {ECO:0000303|Ref.1}; Short=VpGLOX {ECO:0000303|PubMed:20512385}; Flags: Precursor;	A0A0D2TMR7_GOSRA SubName: Full=Uncharacterized protein {ECO:0000313|EMBL:KJB58134.1};	--	GO:0005618,cell wall; GO:0005615,extracellular space; GO:0004031,aldehyde oxidase activity; GO:0102797,geranial:oxygen oxidoreductase activity; GO:0102798,heptaldehyde:oxygen oxidoreductase activity; GO:0050832,defense response to fungus	Glyoxal oxidase N-terminus
Cluster-15126.189965	-2.98515	3.08769e-205	3.77204e-202	down	--	PREDICTED: extensin-like isoform X1 [Gossypium raimondii]	AGP31_ARATH RecName: Full=Non-classical arabinogalactan protein 31 {ECO:0000303|PubMed:17885091}; AltName: Full=Hydroxyproline-rich arabinogalactan protein 31 {ECO:0000305}; Flags: Precursor;	A0A0D2UF90_GOSRA SubName: Full=Uncharacterized protein {ECO:0000313|EMBL:KJB66701.1};	--	GO:0005576,extracellular region; GO:0009505,plant-type cell wall; GO:0005886,plasma membrane; GO:0009506,plasmodesma; GO:0009753,response to jasmonic acid	Pollen proteins Ole e I like
Cluster-15126.158725	2.85849	1.00633e-204	1.21743e-201	up	K09510 DnaJ homolog subfamily B member 4 | (RefSeq) dnaJ homolog subfamily B member 4 (A)	dnaJ homolog subfamily B member 6 [Durio zibethinus]	DNJ36_ARATH RecName: Full=DnaJ protein P58IPK homolog; Short=AtP58IPK; AltName: Full=Chaperone protein dnaJ 36; Short=AtDjA36; Short=AtJ36; Flags: Precursor;	A0A1R3JPI4_COCAP SubName: Full=Uncharacterized protein {ECO:0000313|EMBL:OMO96711.1};	Molecular chaperone (DnaJ superfamily)	GO:0005783,endoplasmic reticulum; GO:0005788,endoplasmic reticulum lumen; GO:0005886,plasma membrane; GO:0044794,positive regulation by host of viral process; GO:0016032,viral process	DnaJ domain
Cluster-15126.147630	3.38508	6.82344e-204	8.17546e-201	up	K07936 GTP-binding nuclear protein Ran | (RefSeq) GTP-binding nuclear protein Ran1B (A)	PREDICTED: uncharacterized protein LOC107935269 [Gossypium hirsutum]	ALPL_ARATH RecName: Full=Protein ALP1-like {ECO:0000305}; EC=3.1.-.-;	A0A1U8M920_GOSHI SubName: Full=uncharacterized protein LOC107935269 {ECO:0000313|RefSeq:XP_016723331.1};	Predicted transposase	GO:0005634,nucleus; GO:0046872,metal ion binding; GO:0004518,nuclease activity	DDE superfamily endonuclease
Cluster-15126.150159	5.9622	1.23748e-203	1.46856e-200	up	K19995 secretory carrier-associated membrane protein | (RefSeq) secretory carrier-associated membrane protein 2-like (A)	PREDICTED: protein ENHANCED DISEASE RESISTANCE 2-like isoform X1 [Gossypium hirsutum]	EDR2L_ARATH RecName: Full=Protein ENHANCED DISEASE RESISTANCE 2-like;	A0A1U8PXK9_GOSHI SubName: Full=protein ENHANCED DISEASE RESISTANCE 2-like isoform X1 {ECO:0000313|RefSeq:XP_016755890.1};	--	GO:0005789,endoplasmic reticulum membrane; GO:0010008,endosome membrane; GO:0016021,integral component of membrane; GO:0005886,plasma membrane; GO:0008289,lipid binding; GO:0006952,defense response	START domain
Cluster-15126.184220	4.48319	1.85278e-203	2.17801e-200	up	K05658 ATP-binding cassette, subfamily B (MDR/TAP), member 1 [EC:7.6.2.2] | (RefSeq) uncharacterized protein LOC111781709 (A)	PREDICTED: protein SRG1-like [Gossypium hirsutum]	SRG1_ARATH RecName: Full=Protein SRG1; Short=AtSRG1; AltName: Full=Protein SENESCENCE-RELATED GENE 1;	A0A1U8PTK6_GOSHI SubName: Full=protein SRG1-like {ECO:0000313|RefSeq:XP_016754490.1};	Iron/ascorbate family oxidoreductases	GO:0046872,metal ion binding; GO:0016682,oxidoreductase activity, acting on diphenols and related substances as donors, oxygen as acceptor; GO:0010150,leaf senescence	2OG-Fe(II) oxygenase superfamily
Cluster-15126.140109	-2.2129	4.90719e-203	5.71467e-200	down	K00799 glutathione S-transferase [EC:2.5.1.18] | (RefSeq) glutathione S-transferase F6-like (A)	PREDICTED: glutathione S-transferase F6-like [Gossypium raimondii]	GSTF1_TOBAC RecName: Full=Glutathione S-transferase PARB; EC=2.5.1.18; AltName: Full=GST class-phi;	A0A0D2R4J6_GOSRA SubName: Full=Uncharacterized protein {ECO:0000313|EMBL:KJB24356.1};	Glutathione S-transferase	GO:0004364,glutathione transferase activity	Glutathione S-transferase, N-terminal domain
Cluster-15126.133442	-2.1513	2.39342e-202	2.76145e-199	down	K01723 hydroperoxide dehydratase [EC:4.2.1.92] | (RefSeq) allene oxide synthase 1, chloroplastic-like (A)	allene oxide synthase 1, chloroplastic-like [Durio zibethinus]	AOS1_SOLLC RecName: Full=Allene oxide synthase 1, chloroplastic {ECO:0000303|PubMed:12351632}; Short=LeAOS1 {ECO:0000303|PubMed:12351632}; EC=4.2.1.92 {ECO:0000305}; AltName: Full=Cytochrome P450 74A {ECO:0000305}; Flags: Precursor;	A0A0D2SKV3_GOSRA SubName: Full=Uncharacterized protein {ECO:0000313|EMBL:KJB63738.1};	--	GO:0009941,chloroplast envelope; GO:0009535,chloroplast thylakoid membrane; GO:0020037,heme binding; GO:0047987,hydroperoxide dehydratase activity; GO:0005506,iron ion binding; GO:0004497,monooxygenase activity; GO:0016705,oxidoreductase activity, acting on paired donors, with incorporation or reduction of molecular oxygen; GO:0006952,defense response; GO:0009695,jasmonic acid biosynthetic proces…	--
Cluster-15126.133768	2.56288	2.85043e-202	3.25857e-199	up	K00128 aldehyde dehydrogenase (NAD+) [EC:1.2.1.3] | (RefSeq) aldehyde dehydrogenase family 3 member F1 (A)	PREDICTED: aldehyde dehydrogenase family 3 member F1 [Gossypium arboreum]	AL3F1_ARATH RecName: Full=Aldehyde dehydrogenase family 3 member F1; EC=1.2.1.3;	A0A0B0P425_GOSAR RecName: Full=Aldehyde dehydrogenase {ECO:0000256|PIRNR:PIRNR036492};	Aldehyde dehydrogenase	GO:0005783,endoplasmic reticulum; GO:0016020,membrane; GO:0004029,aldehyde dehydrogenase (NAD) activity; GO:0004030,aldehyde dehydrogenase [NAD(P)+] activity; GO:0006081,cellular aldehyde metabolic process	Aldehyde dehydrogenase family
Cluster-15126.134123	3.58677	6.69028e-202	7.57869e-199	up	K15378 solute carrier family 45, member 1/2/4 | (RefSeq) sucrose transport protein SUC2-like (A)	PREDICTED: sucrose transport protein SUC2-like [Gossypium raimondii]	SUC2_ARATH RecName: Full=Sucrose transport protein SUC2; AltName: Full=Sucrose permease 2; AltName: Full=Sucrose transporter 1; AltName: Full=Sucrose-proton symporter 2;	A0A0D2RH10_GOSRA SubName: Full=Uncharacterized protein {ECO:0000313|EMBL:KJB28906.1};	Sucrose transporter and related proteins	GO:0005887,integral component of plasma membrane; GO:0005886,plasma membrane; GO:0008506,sucrose:proton symporter activity; GO:0005985,sucrose metabolic process	MFS/sugar transport protein
Cluster-15126.119936	-4.60932	2.79536e-201	3.13804e-198	down	K12173 BRCA1-A complex subunit BRE | (RefSeq) BRCA1-A complex subunit BRE-like (A)	Pathogenesis-related thaumatin superfamily protein [Theobroma cacao]	TLPH_ARATH RecName: Full=Thaumatin-like protein; Flags: Precursor;	A0A061FUV3_THECC SubName: Full=Pathogenesis-related thaumatin superfamily protein {ECO:0000313|EMBL:EOY21295.1};	--	--	Thaumatin family
Cluster-15126.93775	-2.73516	6.17445e-201	6.86946e-198	down	K10256 omega-6 fatty acid desaturase / acyl-lipid omega-6 desaturase (Delta-12 desaturase) [EC:1.14.19.6 1.14.19.22] | (RefSeq) delta(12)-fatty-acid desaturase FAD2-like isoform X1 (A)	Omega-6 fatty acid desaturase, endoplasmic reticulum isozyme 2 [Gossypium arboreum]	FAD2_VERFO RecName: Full=Delta(12)-fatty-acid desaturase FAD2 {ECO:0000303|PubMed:12481086}; EC=1.14.19.6 {ECO:0000269|PubMed:12481086};	A0A0B0PJF8_GOSAR SubName: Full=Omega-6 fatty acid desaturase, endoplasmic reticulum isozyme 2 {ECO:0000313|EMBL:KHG25037.1};	--	GO:0005789,endoplasmic reticulum membrane; GO:0016021,integral component of membrane; GO:0102985,Delta12-fatty-acid desaturase activity; GO:0006636,unsaturated fatty acid biosynthetic process	Fatty acid desaturase
Cluster-15126.207306	3.56093	2.20751e-200	2.43426e-197	up	K05658 ATP-binding cassette, subfamily B (MDR/TAP), member 1 [EC:7.6.2.2] | (RefSeq) ABC transporter B family member 15-like isoform X1 (A)	PREDICTED: ABC transporter B family member 15-like isoform X1 [Gossypium arboreum]	AB15B_ARATH RecName: Full=ABC transporter B family member 15; Short=ABC transporter ABCB.15; Short=AtABCB15; AltName: Full=Multidrug resistance protein 13; AltName: Full=P-glycoprotein 15;	A0A0B0PM06_GOSAR SubName: Full=ABC transporter B family member 15 {ECO:0000313|EMBL:KHG26035.1};	Multidrug/pheromone exporter, ABC superfamily	GO:0016021,integral component of membrane; GO:0005886,plasma membrane; GO:0005524,ATP binding; GO:0042626,ATPase activity, coupled to transmembrane movement of substances	ABC transporter
Cluster-15126.181794	3.39441	3.17281e-200	3.46802e-197	up	K07976 Rab family, other | (RefSeq) ras-related protein RABA5b (A)	ras-related protein RABA5b [Herrania umbratica]	RAA5C_ARATH RecName: Full=Ras-related protein RABA5c; Short=AtRABA5c; AltName: Full=Ras-related protein Ara-4; AltName: Full=Ras-related protein Rab11F; Short=AtRab11F;	A0A0D2NCZ6_GOSRA SubName: Full=Uncharacterized protein {ECO:0000313|EMBL:KJB10858.1}; Flags: Fragment;	GTPase Rab11/YPT3, small G protein superfamily	GO:0005829,cytosol; GO:0000139,Golgi membrane; GO:0005795,Golgi stack; GO:0005798,Golgi-associated vesicle; GO:0005886,plasma membrane; GO:0005802,trans-Golgi network; GO:0005525,GTP binding; GO:0003924,GTPase activity; GO:0048219,inter-Golgi cisterna vesicle-mediated transport; GO:0009408,response to heat	Ras family
Cluster-15126.79198	-4.86503	4.15207e-200	4.49893e-197	down	K11251 histone H2A | (RefSeq) histone H2A (A)	PREDICTED: histone H2A [Ziziphus jujuba]	H2A2_MEDTR RecName: Full=Probable histone H2A.2;	C6SZZ2_SOYBN RecName: Full=Histone H2A {ECO:0000256|RuleBase:RU003767};	Histone 2A	GO:0000786,nucleosome; GO:0005634,nucleus; GO:0003677,DNA binding; GO:0046982,protein heterodimerization activity	C-terminus of histone H2A
Cluster-15126.162563	3.4888	1.74354e-199	1.8729e-196	up	K09422 transcription factor MYB, plant | (RefSeq) myb-related protein 306 (A)	PREDICTED: myb-related protein 306 [Gossypium raimondii]	MYB06_ANTMA RecName: Full=Myb-related protein 306;	A0A0D2T347_GOSRA SubName: Full=Uncharacterized protein {ECO:0000313|EMBL:KJB50914.1};	Transcription factor, Myb superfamily	GO:0005634,nucleus; GO:0003677,DNA binding; GO:0006355,regulation of transcription, DNA-templated; GO:0006351,transcription, DNA-templated	--
Cluster-15126.152441	2.88361	3.81472e-199	4.06274e-196	up	K13116 ATP-dependent RNA helicase DDX41 [EC:3.6.4.13] | (RefSeq) uncharacterized protein LOC110093888 isoform X1 (A)	PREDICTED: uncharacterized protein LOC105776614 [Gossypium raimondii]	PILS6_ARATH RecName: Full=Protein PIN-LIKES 6 {ECO:0000303|PubMed:22504182}; AltName: Full=Auxin efflux carrier-like protein 6 {ECO:0000303|PubMed:22504182};	A0A0D2VLQ2_GOSRA SubName: Full=Uncharacterized protein {ECO:0000313|EMBL:KJB71500.1};	Predicted membrane protein	GO:0005789,endoplasmic reticulum membrane; GO:0016021,integral component of membrane; GO:0009734,auxin-activated signaling pathway; GO:0009733,response to auxin; GO:0055085,transmembrane transport	Membrane transport protein
Cluster-15126.144673	7.10718	9.29024e-198	9.81041e-195	up	--	PREDICTED: non-specific lipid-transfer protein 2 [Theobroma cacao]	NLTP2_PRUAR RecName: Full=Non-specific lipid-transfer protein 2; Short=LTP 2;	F6GTP3_VITVI SubName: Full=Uncharacterized protein {ECO:0000313|EMBL:CCB43239.1};	--	GO:0008289,lipid binding; GO:0006869,lipid transport	--
Cluster-15126.156083	2.47249	6.56191e-197	6.87109e-194	up	K16292 KDEL-tailed cysteine endopeptidase [EC:3.4.22.-] | (RefSeq) hypothetical protein (A)	PREDICTED: cysteine proteinase RD21a-like [Gossypium raimondii]	RD21B_ARATH RecName: Full=Probable cysteine protease RD21B {ECO:0000305}; EC=3.4.22.- {ECO:0000305}; Flags: Precursor;	A0A0D2QKN7_GOSRA SubName: Full=Uncharacterized protein {ECO:0000313|EMBL:KJB58557.1};	Cysteine proteinase Cathepsin L	GO:0005829,cytosol; GO:0005783,endoplasmic reticulum; GO:0005615,extracellular space; GO:0005764,lysosome; GO:0005773,vacuole; GO:0004197,cysteine-type endopeptidase activity; GO:0051603,proteolysis involved in cellular protein catabolic process; GO:0009651,response to salt stress	Papain family cysteine protease
Cluster-15126.199645	-5.84412	1.34132e-196	1.39281e-193	down	K11855 ubiquitin carboxyl-terminal hydrolase 36/42 [EC:3.4.19.12] | (RefSeq) ubiquitin carboxyl-terminal hydrolase 36 (A)	PREDICTED: 14 kDa proline-rich protein DC2.15-like [Gossypium raimondii]	14KD_DAUCA RecName: Full=14 kDa proline-rich protein DC2.15; Flags: Precursor;	Q0PIW2_GOSHI SubName: Full=14 kDa proline-rich protein DC2.15-like {ECO:0000313|RefSeq:XP_016736936.1}; SubName: Full=HyPRP2 {ECO:0000313|EMBL:ABG91752.1};	--	GO:0016021,integral component of membrane	Hydrophobic seed protein
Cluster-15126.85968	-3.76635	2.81053e-196	2.89431e-193	down	K17193 anthocyanidin 3-O-glucoside 2'''-O-xylosyltransferase [EC:2.4.2.51] | (RefSeq) UDP-glycosyltransferase 79B6-like (A)	PREDICTED: UDP-glycosyltransferase 79B2-like [Gossypium arboreum]	U79B6_ARATH RecName: Full=UDP-glycosyltransferase 79B6; EC=2.4.1.-;	A0A1U8MR29_GOSHI SubName: Full=UDP-glycosyltransferase 79B2-like {ECO:0000313|RefSeq:XP_016727974.1};	UDP-glucuronosyl and UDP-glucosyl transferase	GO:0043231,intracellular membrane-bounded organelle; GO:0080043,quercetin 3-O-glucosyltransferase activity; GO:0080044,quercetin 7-O-glucosyltransferase activity; GO:0035251,UDP-glucosyltransferase activity; GO:0008152,metabolic process	UDP-glucoronosyl and UDP-glucosyl transferase
Cluster-15126.100354	-4.96167	5.33078e-196	5.44469e-193	down	K11593 eukaryotic translation initiation factor 2C | (RefSeq) protein argonaute PNH1-like (A)	PREDICTED: protein argonaute PNH1-like isoform X2 [Gossypium raimondii]	PNH1_ORYSJ RecName: Full=Protein argonaute PNH1; AltName: Full=Protein PINHEAD homolog 1; Short=OsPNH1;	A0A0D2UEV6_GOSRA SubName: Full=Uncharacterized protein {ECO:0000313|EMBL:KJB54125.1};	Translation initiation factor 2C (eIF-2C) and related proteins	GO:0005737,cytoplasm; GO:0003743,translation initiation factor activity; GO:0031047,gene silencing by RNA; GO:0048366,leaf development; GO:0019827,stem cell population maintenance	Piwi domain
Cluster-15126.78421	-3.42785	6.04603e-196	6.12503e-193	down	--	Phosphate-induced protein 1 [Corchorus olitorius]	EXOL3_ARATH RecName: Full=Protein EXORDIUM-like 3; Flags: Precursor;	A0A1R3JTG0_9ROSI SubName: Full=Phosphate-induced protein 1 {ECO:0000313|EMBL:OMO98084.1};	--	GO:0048046,apoplast; GO:0005615,extracellular space; GO:0009505,plant-type cell wall; GO:0009506,plasmodesma; GO:0080167,response to karrikin	Phosphate-induced protein 1 conserved region
Cluster-15126.85846	-2.93596	7.29607e-196	7.33179e-193	down	K19891 glucan endo-1,3-beta-glucosidase 1/2/3 [EC:3.2.1.39] | (RefSeq) glucan endo-1,3-beta-glucosidase 3-like isoform X1 (A)	PREDICTED: glucan endo-1,3-beta-glucosidase 13 [Gossypium arboreum]	E1310_ARATH RecName: Full=Glucan endo-1,3-beta-glucosidase 10; EC=3.2.1.39; AltName: Full=(1->3)-beta-glucan endohydrolase 10; Short=(1->3)-beta-glucanase 10; AltName: Full=Beta-1,3-endoglucanase 10; Short=Beta-1,3-glucanase 10; AltName: Full=Putative plasmodesmal associated protein {ECO:0000303|PubMed:17270015}; Short=AtBG_ppap {ECO:0000303|PubMed:17270015}; Flags: Precursor;	A0A0B0N2U2_GOSAR SubName: Full=Uncharacterized protein {ECO:0000313|EMBL:KHG05496.1};	--	GO:0031225,anchored component of membrane; GO:0046658,anchored component of plasma membrane; GO:0005618,cell wall; GO:0005783,endoplasmic reticulum; GO:0009505,plant-type cell wall; GO:0005886,plasma membrane; GO:0009506,plasmodesma; GO:0042973,glucan endo-1,3-beta-D-glucosidase activity; GO:0030247,polysaccharide binding; GO:0005975,carbohydrate metabolic process; GO:0007154,cell communication; …	Glycosyl hydrolases family 17
Cluster-15126.139765	3.04827	6.02268e-195	6.00374e-192	up	K01507 inorganic pyrophosphatase [EC:3.6.1.1] | (RefSeq) H+-PPase family transporter: proton (A)	PREDICTED: pyrophosphate-energized vacuolar membrane proton pump-like [Gossypium arboreum]	AVP_VIGRR RecName: Full=Pyrophosphate-energized vacuolar membrane proton pump; EC=3.6.1.1; AltName: Full=Pyrophosphate-energized inorganic pyrophosphatase; Short=H(+)-PPase; AltName: Full=Vacuolar H(+)-pyrophosphatase;	A0A0B0MS34_GOSAR SubName: Full=Pyrophosphate-energized vacuolar membrane proton pump {ECO:0000313|EMBL:KHG04918.1};	--	GO:0016021,integral component of membrane; GO:0005774,vacuolar membrane; GO:0009678,hydrogen-translocating pyrophosphatase activity; GO:0004427,inorganic diphosphatase activity; GO:0046872,metal ion binding; GO:0015992,NA	Inorganic H+ pyrophosphatase
Cluster-15126.115530	-2.34867	2.94212e-193	2.90959e-190	down	--	--	--	--	--	--	--
Cluster-15126.156735	2.75895	7.42134e-193	7.28151e-190	up	--	BEL1-like homeodomain protein 1 [Durio zibethinus]	BLH1_ARATH RecName: Full=BEL1-like homeodomain protein 1; Short=BEL1-like protein 1; AltName: Full=Protein EMBRYO SAC DEVELOPMENT ARREST 29;	A0A061EUI8_THECC SubName: Full=BEL1-like homeodomain protein 1 isoform 1 {ECO:0000313|EMBL:EOY08486.1};	Transcription factor MEIS1 and related HOX domain proteins	GO:0005737,cytoplasm; GO:0005634,nucleus; GO:0003677,DNA binding; GO:0003700,DNA-binding transcription factor activity; GO:0046982,protein heterodimerization activity; GO:0042803,protein homodimerization activity; GO:0010197,polar nucleus fusion; GO:0009737,response to abscisic acid; GO:0010201,response to continuous far red light stimulus by the high-irradiance response system; GO:0009610,respon…	Associated with HOX
Cluster-15126.101886	-3.24689	4.8564e-192	4.72767e-189	down	--	fasciclin-like arabinogalactan protein 11 [Gossypium hirsutum]	FLA1_ARATH RecName: Full=Fasciclin-like arabinogalactan protein 1; Flags: Precursor;	A9XTL6_GOSHI SubName: Full=Fasciclin-like arabinogalactan protein 11 {ECO:0000313|EMBL:ABV27482.1}; SubName: Full=fasciclin-like arabinogalactan protein 1 {ECO:0000313|RefSeq:XP_016707740.1};	--	GO:0031225,anchored component of membrane; GO:0046658,anchored component of plasma membrane; GO:0048046,apoplast; GO:0005618,cell wall; GO:0005886,plasma membrane; GO:0048364,root development; GO:0048367,shoot system development	Fasciclin domain
Cluster-15126.116780	3.04916	6.19588e-192	5.98488e-189	up	K07304 peptide-methionine (S)-S-oxide reductase [EC:1.8.4.11] | (RefSeq) peptide methionine sulfoxide reductase-like (A)	PREDICTED: peptide methionine sulfoxide reductase-like [Gossypium hirsutum]	MSRA_FRAAN RecName: Full=Peptide methionine sulfoxide reductase; EC=1.8.4.11; AltName: Full=Fruit-ripening protein E4; AltName: Full=Peptide-methionine (S)-S-oxide reductase; Short=Peptide Met(O) reductase; AltName: Full=Protein-methionine-S-oxide reductase;	A0A0B0NID8_GOSAR SubName: Full=Peptide methionine sulfoxide reductase {ECO:0000313|EMBL:KHG12412.1};	Peptide methionine sulfoxide reductase	GO:0008113,peptide-methionine (S)-S-oxide reductase activity	Peptide methionine sulfoxide reductase
Cluster-15126.182277	2.73099	2.71142e-189	2.59893e-186	up	K13229 2,4-dihydroxy-1,4-benzoxazin-3-one-glucoside dioxygenase [EC:1.14.11.59] | (RefSeq) LOC109766943; DIBOA-glucoside dioxygenase BX6-like (A)	Oxoglutarate/iron-dependent dioxygenase [Corchorus olitorius]	ACCH1_ARATH RecName: Full=1-aminocyclopropane-1-carboxylate oxidase homolog 1;	A0A1R3H093_9ROSI SubName: Full=Oxoglutarate/iron-dependent dioxygenase {ECO:0000313|EMBL:OMO63701.1};	Iron/ascorbate family oxidoreductases	GO:0046872,metal ion binding; GO:0016491,oxidoreductase activity	2OG-Fe(II) oxygenase superfamily
Cluster-15126.198805	-5.87964	5.54612e-189	5.27546e-186	down	K19891 glucan endo-1,3-beta-glucosidase 1/2/3 [EC:3.2.1.39] | (RefSeq) hypothetical protein (A)	PREDICTED: glucan endo-1,3-beta-glucosidase 1-like [Gossypium hirsutum]	E1313_ARATH RecName: Full=Glucan endo-1,3-beta-glucosidase 13; EC=3.2.1.39; AltName: Full=(1->3)-beta-glucan endohydrolase 13; Short=(1->3)-beta-glucanase 13; AltName: Full=Beta-1,3-endoglucanase 13; Short=Beta-1,3-glucanase 13; Flags: Precursor;	A0A1U8NBE2_GOSHI SubName: Full=glucan endo-1,3-beta-glucosidase 1-like {ECO:0000313|RefSeq:XP_016735283.1};	--	GO:0031225,anchored component of membrane; GO:0046658,anchored component of plasma membrane; GO:0005576,extracellular region; GO:0009505,plant-type cell wall; GO:0005886,plasma membrane; GO:0042973,glucan endo-1,3-beta-D-glucosidase activity; GO:0004553,hydrolase activity, hydrolyzing O-glycosyl compounds; GO:0030247,polysaccharide binding; GO:0005975,carbohydrate metabolic process; GO:0071555,ce…	X8 domain
Cluster-15126.97621	-5.45593	3.16678e-188	2.98942e-185	down	--	PREDICTED: GRF1-interacting factor 1 [Theobroma cacao]	GIF1_ARATH RecName: Full=GRF1-interacting factor 1; Short=AtGIF1; AltName: Full=Protein ANGUSTIFOLIA 3; AltName: Full=Transcription coactivator GIF1;	A0A061F2S4_THECC SubName: Full=SSXT family protein isoform 1 {ECO:0000313|EMBL:EOY10997.1};	Calcium-responsive transcription coactivator	GO:0003713,transcription coactivator activity; GO:0009955,adaxial/abaxial pattern specification; GO:0008283,cell proliferation; GO:0048366,leaf development; GO:0006355,regulation of transcription, DNA-templated; GO:0006351,transcription, DNA-templated	SSXT protein (N-terminal region)
Cluster-15126.134494	-4.88923	3.59397e-186	3.36717e-183	down	K01166 ribonuclease T2 [EC:3.1.27.1] | (RefSeq) ribonuclease 1-like (A)	PREDICTED: ribonuclease 1-like [Gossypium hirsutum]	RNMC_MOMCH RecName: Full=Ribonuclease MC; Short=RNase MC; EC=3.1.27.1;	A0A1U8PN23_GOSHI SubName: Full=ribonuclease 1-like {ECO:0000313|RefSeq:XP_016752596.1};	Ribonuclease, T2 family	GO:0033897,ribonuclease T2 activity; GO:0003723,RNA binding	Ribonuclease T2 family
Cluster-15126.155510	3.82654	6.64225e-186	6.17665e-183	up	K08245 phytepsin [EC:3.4.23.40] | (RefSeq) aspartic proteinase-like (A)	Aspartic proteinase [Gossypium arboreum]	APA1_ARATH RecName: Full=Aspartic proteinase A1; EC=3.4.23.-; Flags: Precursor;	A0A0B0N9C5_GOSAR SubName: Full=Aspartic proteinase {ECO:0000313|EMBL:KHG11143.1};	Aspartyl protease	GO:0005829,cytosol; GO:0009506,plasmodesma; GO:0005773,vacuole; GO:0004190,aspartic-type endopeptidase activity; GO:0004175,endopeptidase activity; GO:0006629,lipid metabolic process; GO:0030163,protein catabolic process; GO:0006508,proteolysis; GO:0009735,response to cytokinin; GO:0009651,response to salt stress	Eukaryotic aspartyl protease
Cluster-15126.148957	2.19718	8.75675e-186	8.08261e-183	up	K13493 cytokinin-N-glucosyltransferase [EC:2.4.1.-] | (RefSeq) UDP-glycosyltransferase 76C2 (A)	hypothetical protein F383_14753 [Gossypium arboreum]	U76B1_ARATH RecName: Full=UDP-glycosyltransferase 76B1 {ECO:0000305}; EC=2.4.1.- {ECO:0000305};	A0A0B0NJE8_GOSAR SubName: Full=Uncharacterized protein {ECO:0000313|EMBL:KHG11206.1};	UDP-glucuronosyl and UDP-glucosyl transferase	GO:0043231,intracellular membrane-bounded organelle; GO:0046527,glucosyltransferase activity; GO:0080043,quercetin 3-O-glucosyltransferase activity; GO:0080044,quercetin 7-O-glucosyltransferase activity; GO:0052640,salicylic acid glucosyltransferase (glucoside-forming) activity; GO:0006952,defense response; GO:0010150,leaf senescence; GO:0008152,metabolic process; GO:0002239,response to oomycetes	UDP-glucoronosyl and UDP-glucosyl transferase
Cluster-15126.148902	5.29231	5.94356e-185	5.44566e-182	up	--	--	--	--	--	--	--
Cluster-15126.62090	-5.37596	8.89342e-185	8.08892e-182	down	K00109 2-hydroxyglutarate dehydrogenase [EC:1.1.99.2] | (RefSeq) L-2-hydroxyglutarate dehydrogenase, mitochondrial (A)	PREDICTED: somatic embryogenesis receptor kinase 2-like [Gossypium arboreum]	LRR1_ARATH RecName: Full=Leucine-rich repeat protein 1 {ECO:0000303|PubMed:19712067}; Short=AtLRR1 {ECO:0000303|PubMed:19712067}; Flags: Precursor;	A0A0B0NFN7_GOSAR SubName: Full=Somatic embryogenesis receptor kinase 1-like protein {ECO:0000313|EMBL:KHG10644.1};	FOG: Leucine rich repeat	GO:0005886,plasma membrane; GO:0004675,transmembrane receptor protein serine/threonine kinase activity; GO:0007166,cell surface receptor signaling pathway; GO:0006952,defense response; GO:0006468,protein phosphorylation; GO:0007165,signal transduction	Leucine rich repeat N-terminal domain
Cluster-15126.132131	7.13916	6.97246e-184	6.29578e-181	up	K03327 multidrug resistance protein, MATE family | (RefSeq) LOW QUALITY PROTEIN: ethionine resistance-conferring protein 1-like (A)	PREDICTED: uncharacterized protein LOC108478088 [Gossypium arboreum]	--	U5CUI2_AMBTC SubName: Full=Uncharacterized protein {ECO:0000313|EMBL:ERM93404.1};	FOG: Transposon-encoded proteins with TYA, reverse transcriptase, integrase domains in various combinations	--	--
Cluster-15126.145270	1.8911	5.52317e-183	4.95126e-180	up	K15397 3-ketoacyl-CoA synthase [EC:2.3.1.199] | (RefSeq) 3-ketoacyl-CoA synthase 10-like (A)	PREDICTED: 3-ketoacyl-CoA synthase 10-like [Gossypium arboreum]	KCS10_ARATH RecName: Full=3-ketoacyl-CoA synthase 10 {ECO:0000303|PubMed:18465198}; Short=KCS-10 {ECO:0000303|PubMed:18465198}; EC=2.3.1.199 {ECO:0000305}; AltName: Full=Protein FIDDLEHEAD {ECO:0000303|PubMed:10559443}; AltName: Full=Very long-chain fatty acid condensing enzyme 10 {ECO:0000303|PubMed:18465198}; Short=VLCFA condensing enzyme 10 {ECO:0000303|PubMed:18465198};	A0A0B0NR20_GOSAR RecName: Full=3-ketoacyl-CoA synthase {ECO:0000256|PIRNR:PIRNR036417}; EC=2.3.1.- {ECO:0000256|PIRNR:PIRNR036417};	--	GO:0005783,endoplasmic reticulum; GO:0005789,endoplasmic reticulum membrane; GO:0016021,integral component of membrane; GO:0016020,membrane; GO:0102336,3-oxo-arachidoyl-CoA synthase activity; GO:0102337,3-oxo-cerotoyl-CoA synthase activity; GO:0102338,3-oxo-lignoceronyl-CoA synthase activity; GO:0102756,very-long-chain 3-ketoacyl-CoA synthase activity; GO:0006633,fatty acid biosynthetic process; …	FAE1/Type III polyketide synthase-like protein
Cluster-15126.189502	-7.27118	1.8056e-182	1.60708e-179	down	--	--	--	--	--	--	--
Cluster-15126.156608	-2.71006	8.5173e-182	7.52705e-179	down	K00430 peroxidase [EC:1.11.1.7] | (RefSeq) peroxidase 12-like (A)	PREDICTED: peroxidase 12-like [Gossypium hirsutum]	PER12_ARATH RecName: Full=Peroxidase 12; Short=Atperox P12; EC=1.11.1.7; AltName: Full=ATP4a; AltName: Full=PRXR6; Flags: Precursor;	A0A1U8HUE4_GOSHI RecName: Full=Peroxidase {ECO:0000256|RuleBase:RU362060, ECO:0000256|SAAS:SAAS00709852}; EC=1.11.1.7 {ECO:0000256|RuleBase:RU362060, ECO:0000256|SAAS:SAAS00709852};	--	GO:0005618,cell wall; GO:0005576,extracellular region; GO:0016020,membrane; GO:0009505,plant-type cell wall; GO:0009506,plasmodesma; GO:0005773,vacuole; GO:0020037,heme binding; GO:0046872,metal ion binding; GO:0004601,peroxidase activity; GO:0042744,hydrogen peroxide catabolic process; GO:0009664,plant-type cell wall organization; GO:0006979,response to oxidative stress	Peroxidase
Cluster-15126.127218	-1.54489	3.40474e-181	2.9877e-178	down	K08867 WNK lysine deficient protein kinase [EC:2.7.11.1] | (RefSeq) serine/threonine-protein kinase WNK1-like (A)	PREDICTED: FRIGIDA-like protein 4a [Gossypium raimondii]	FRL4A_ARATH RecName: Full=FRIGIDA-like protein 4a;	A0A0D2S8S2_GOSRA RecName: Full=FRIGIDA-like protein {ECO:0000256|RuleBase:RU364012};	--	GO:0030154,cell differentiation; GO:0009908,flower development	Frigida-like protein
Cluster-15126.148130	2.21841	1.14657e-180	9.99091e-178	up	K12124 GIGANTEA | (RefSeq) protein GIGANTEA-like (A)	hypothetical protein B456_009G258800 [Gossypium raimondii]	GIGAN_ARATH RecName: Full=Protein GIGANTEA;	A0A0D2QN78_GOSRA SubName: Full=Uncharacterized protein {ECO:0000313|EMBL:KJB59497.1};	--	GO:0005737,cytoplasm; GO:0005654,nucleoplasm; GO:0005634,nucleus; GO:0030154,cell differentiation; GO:0007623,circadian rhythm; GO:0009908,flower development; GO:0048578,positive regulation of long-day photoperiodism, flowering; GO:0009585,red, far-red light phototransduction; GO:0042752,regulation of circadian rhythm; GO:0006355,regulation of transcription, DNA-templated; GO:0009637,response to …	--
Cluster-15126.61859	-4.67638	1.24567e-180	1.07791e-177	down	K13415 protein brassinosteroid insensitive 1 [EC:2.7.10.1 2.7.11.1] | (RefSeq) uncharacterized protein LOC103413440 isoform X1 (A)	squamosa promoter-binding-like protein 8 [Durio zibethinus]	SPL8_ARATH RecName: Full=Squamosa promoter-binding-like protein 8;	A0A1U8NXH1_GOSHI SubName: Full=squamosa promoter-binding-like protein 8 {ECO:0000313|RefSeq:XP_016743565.1};	--	GO:0005737,cytoplasm; GO:0005634,nucleus; GO:0003677,DNA binding; GO:0046872,metal ion binding; GO:0048653,anther development; GO:0030154,cell differentiation; GO:0009554,megasporogenesis; GO:0009556,microsporogenesis; GO:0006355,regulation of transcription, DNA-templated; GO:0006351,transcription, DNA-templated	SBP domain
Cluster-15126.137563	-3.73531	1.25023e-179	1.0744e-176	down	K19747 BAHD acyltransferase [EC:2.3.1.-] | (RefSeq) BAHD acyltransferase DCR (A)	uncharacterized acetyltransferase At3g50280-like [Durio zibethinus]	Y3028_ARATH RecName: Full=Uncharacterized acetyltransferase At3g50280; EC=2.3.1.-;	A0A1R3JQ14_9ROSI SubName: Full=Transferase {ECO:0000313|EMBL:OMO96936.1};	--	GO:0016747,transferase activity, transferring acyl groups other than amino-acyl groups	Transferase family
Cluster-15126.94695	-5.03523	1.43187e-179	1.22206e-176	down	K20359 PRA1 family protein 1 | (RefSeq) hypothetical protein (A)	PREDICTED: leucine-rich repeat receptor-like protein kinase PXC1 [Theobroma cacao]	PXC1_ARATH RecName: Full=Leucine-rich repeat receptor-like protein kinase PXC1 {ECO:0000305}; AltName: Full=Protein PXY/TDR-CORRELATED 1 {ECO:0000303|PubMed:23815750}; Flags: Precursor;	A0A061ETV2_THECC SubName: Full=Leucine-rich repeat protein kinase family protein {ECO:0000313|EMBL:EOY08083.1};	--	GO:0016021,integral component of membrane; GO:0005886,plasma membrane; GO:0005524,ATP binding; GO:0004672,protein kinase activity; GO:0009834,plant-type secondary cell wall biogenesis	Protein kinase domain
Cluster-15126.104192	5.9814	2.78222e-179	2.3584e-176	up	K10999 cellulose synthase A [EC:2.4.1.12] | (RefSeq) cellulose synthase A catalytic subunit 9 [UDP-forming]-like (A)	PREDICTED: cellulose synthase-like protein E6 [Gossypium raimondii]	CSLE6_ORYSJ RecName: Full=Cellulose synthase-like protein E6; EC=2.4.1.-; AltName: Full=OsCslE6;	A0A0D2Q3I2_GOSRA SubName: Full=Uncharacterized protein {ECO:0000313|EMBL:KJB13914.1};	--	GO:0005794,Golgi apparatus; GO:0000139,Golgi membrane; GO:0016021,integral component of membrane; GO:0005886,plasma membrane; GO:0016760,cellulose synthase (UDP-forming) activity; GO:0016759,cellulose synthase activity; GO:0071555,cell wall organization; GO:0030244,cellulose biosynthetic process; GO:0009833,plant-type primary cell wall biogenesis	Cellulose synthase
Cluster-15126.151257	2.95856	1.97637e-178	1.66398e-175	up	K01366 cathepsin H [EC:3.4.22.16] | (RefSeq) thiol protease aleurain-like (A)	PREDICTED: thiol protease aleurain-like [Gossypium raimondii]	ALEU_ARATH RecName: Full=Thiol protease aleurain; Short=AtALEU; EC=3.4.22.16; AltName: Full=Senescence-associated gene product 2; Flags: Precursor;	A0A0D2SIH7_GOSRA SubName: Full=Uncharacterized protein {ECO:0000313|EMBL:KJB82997.1};	Cysteine proteinase Cathepsin L	GO:0005615,extracellular space; GO:0005764,lysosome; GO:0004197,cysteine-type endopeptidase activity; GO:0006955,immune response; GO:0051603,proteolysis involved in cellular protein catabolic process	Papain family cysteine protease
Cluster-15126.166160	2.32105	2.06558e-178	1.72742e-175	up	K01246 DNA-3-methyladenine glycosylase I [EC:3.2.2.20] | (RefSeq) probable GMP synthase [glutamine-hydrolyzing] (A)	PREDICTED: probable GMP synthase [glutamine-hydrolyzing]	--	A0A1U8KJX2_GOSHI SubName: Full=probable GMP synthase [glutamine-hydrolyzing] {ECO:0000313|RefSeq:XP_016702755.1};	--	GO:0008725,DNA-3-methyladenine glycosylase activity; GO:0006284,base-excision repair	Methyladenine glycosylase
Cluster-15126.157374	2.64159	6.25902e-177	5.19945e-174	up	K14709 solute carrier family 39 (zinc transporter), member 1/2/3 | (RefSeq) zinc transporter 4, chloroplastic-like (A)	PREDICTED: zinc transporter 4, chloroplastic-like [Gossypium hirsutum]	IRT3_ARATH RecName: Full=Fe(2+) transport protein 3, chloroplastic; AltName: Full=Fe(II) transport protein 3; AltName: Full=Iron-regulated transporter 3; Flags: Precursor;	A0A1U8IY03_GOSHI SubName: Full=zinc transporter 4, chloroplastic-like {ECO:0000313|RefSeq:XP_016683012.1};	Fe2+/Zn2+ regulated transporter	GO:0009535,chloroplast thylakoid membrane; GO:0016021,integral component of membrane; GO:0005886,plasma membrane; GO:0005774,vacuolar membrane; GO:0005381,iron ion transmembrane transporter activity; GO:0005385,zinc ion transmembrane transporter activity; GO:0055072,iron ion homeostasis; GO:0006826,iron ion transport; GO:0009624,response to nematode; GO:0006829,zinc ion transport	ZIP Zinc transporter
Cluster-15126.110670	-9.68728	1.34093e-175	1.10655e-172	down	--	--	--	--	--	--	--
Cluster-15126.161086	3.14114	4.8046e-175	3.93873e-172	up	--	PREDICTED: dehydration-responsive protein RD22-like isoform X1 [Gossypium raimondii]	BURP3_ORYSJ RecName: Full=BURP domain-containing protein 3; Short=OsBURP03; Flags: Precursor;	A0A0D2TDZ0_GOSRA SubName: Full=Uncharacterized protein {ECO:0000313|EMBL:KJB54854.1};	--	--	--
Cluster-15126.154066	2.70579	1.31341e-174	1.06967e-171	up	K01507 inorganic pyrophosphatase [EC:3.6.1.1] | (RefSeq) H+-PPase family transporter: proton (A)	Inorganic H pyrophosphatase family protein isoform 1 [Theobroma cacao]	AVP_VIGRR RecName: Full=Pyrophosphate-energized vacuolar membrane proton pump; EC=3.6.1.1; AltName: Full=Pyrophosphate-energized inorganic pyrophosphatase; Short=H(+)-PPase; AltName: Full=Vacuolar H(+)-pyrophosphatase;	A0A061F2U2_THECC SubName: Full=Inorganic H pyrophosphatase family protein isoform 1 {ECO:0000313|EMBL:EOY11640.1};	--	GO:0016021,integral component of membrane; GO:0005774,vacuolar membrane; GO:0009678,hydrogen-translocating pyrophosphatase activity; GO:0004427,inorganic diphosphatase activity; GO:0046872,metal ion binding; GO:0015992,NA	Inorganic H+ pyrophosphatase
Cluster-15126.159996	1.52198	1.45953e-174	1.18096e-171	up	K15404 aldehyde decarbonylase [EC:4.1.99.5] | (RefSeq) protein ECERIFERUM 1-like (A)	hypothetical protein B456_001G122000 [Gossypium raimondii]	CER1_ARATH RecName: Full=Protein ECERIFERUM 1;	A0A0D2QPF1_GOSRA SubName: Full=Uncharacterized protein {ECO:0000313|EMBL:KJB09060.1};	--	GO:0005789,endoplasmic reticulum membrane; GO:0016021,integral component of membrane; GO:0005506,iron ion binding; GO:0016491,oxidoreductase activity; GO:0043447,alkane biosynthetic process; GO:0042742,defense response to bacterium; GO:0050832,defense response to fungus; GO:0008610,lipid biosynthetic process; GO:0006629,lipid metabolic process; GO:0009414,response to water deprivation; GO:0010025…	WAX2 C-terminal domain
Cluster-15126.131621	2.24841	5.10012e-174	4.10007e-171	up	--	PREDICTED: CASP-like protein 1E1 [Gossypium hirsutum]	CSPL7_POPTR RecName: Full=CASP-like protein 1E1; Short=PtCASPL1E1;	A0A1U8IK61_GOSHI RecName: Full=CASP-like protein {ECO:0000256|RuleBase:RU361233};	--	GO:0016021,integral component of membrane; GO:0005886,plasma membrane; GO:0051536,iron-sulfur cluster binding	Domain of unknown function (DUF588)
Cluster-15126.200541	-3.06698	6.21816e-174	4.96684e-171	down	K00695 sucrose synthase [EC:2.4.1.13] | (RefSeq) sucrose synthase (A)	sucrose synthase [Gossypium herbaceum subsp. africanum]	SUS_SOYBN RecName: Full=Sucrose synthase; EC=2.4.1.13; AltName: Full=Nodulin-100; Short=N-100; AltName: Full=Sucrose-UDP glucosyltransferase;	I1T4Q7_GOSBA RecName: Full=Sucrose synthase {ECO:0000256|RuleBase:RU280817}; EC=2.4.1.13 {ECO:0000256|RuleBase:RU280817};	Glycosyltransferase	GO:0016157,sucrose synthase activity; GO:0009877,nodulation; GO:0005985,sucrose metabolic process	Sucrose synthase
Cluster-15126.114964	-2.91207	6.37099e-174	5.0565e-171	down	K19891 glucan endo-1,3-beta-glucosidase 1/2/3 [EC:3.2.1.39] | (RefSeq) hypothetical protein (A)	PREDICTED: glucan endo-1,3-beta-glucosidase 13 [Gossypium arboreum]	E1313_ARATH RecName: Full=Glucan endo-1,3-beta-glucosidase 13; EC=3.2.1.39; AltName: Full=(1->3)-beta-glucan endohydrolase 13; Short=(1->3)-beta-glucanase 13; AltName: Full=Beta-1,3-endoglucanase 13; Short=Beta-1,3-glucanase 13; Flags: Precursor;	A0A0B0N2U2_GOSAR SubName: Full=Uncharacterized protein {ECO:0000313|EMBL:KHG05496.1};	--	GO:0031225,anchored component of membrane; GO:0046658,anchored component of plasma membrane; GO:0005576,extracellular region; GO:0009505,plant-type cell wall; GO:0005886,plasma membrane; GO:0042973,glucan endo-1,3-beta-D-glucosidase activity; GO:0004553,hydrolase activity, hydrolyzing O-glycosyl compounds; GO:0030247,polysaccharide binding; GO:0005975,carbohydrate metabolic process; GO:0071555,ce…	Glycosyl hydrolases family 17
Cluster-15126.184226	-2.87581	3.04669e-173	2.40278e-170	down	K15333 tRNA guanosine-2'-O-methyltransferase [EC:2.1.1.34] | (RefSeq) uncharacterized LOC105043884 (A)	PREDICTED: subtilisin-like protease SBT1.5 [Gossypium arboreum]	SBT15_ARATH RecName: Full=Subtilisin-like protease SBT1.5 {ECO:0000303|PubMed:16193095}; EC=3.4.21.- {ECO:0000255|PROSITE-ProRule:PRU10082}; AltName: Full=Subtilase subfamily 1 member 5 {ECO:0000303|PubMed:16193095}; Short=AtSBT1.5 {ECO:0000303|PubMed:16193095}; Flags: Precursor;	A0A061GDY7_THECC SubName: Full=Subtilase family protein isoform 1 {ECO:0000313|EMBL:EOY27372.1};	--	GO:0005576,extracellular region; GO:0004252,serine-type endopeptidase activity	Subtilase family
Cluster-15126.114908	3.87901	1.76492e-172	1.38315e-169	up	K19642 D-galacturonate reductase [EC:1.1.1.365] | (RefSeq) D-galacturonate reductase-like (A)	PREDICTED: D-galacturonate reductase-like isoform X2 [Gossypium hirsutum]	GALUR_FRAAN RecName: Full=D-galacturonate reductase; Short=FaGalUR; EC=1.1.1.365; AltName: Full=Aldo-keto reductase 2;	A0A1U8JSE1_GOSHI SubName: Full=D-galacturonate reductase-like isoform X2 {ECO:0000313|RefSeq:XP_016693150.1};	Aldo/keto reductase family proteins	GO:0102098,D-galacturonate reductase activity; GO:0019853,L-ascorbic acid biosynthetic process	Aldo/keto reductase family
Cluster-15126.206428	-3.89468	1.22046e-171	9.50484e-169	down	K14487 auxin responsive GH3 gene family | (RefSeq) indole-3-acetic acid-amido synthetase GH3.10-like (A)	indole-3-acetic acid-amido synthetase GH3.10-like [Durio zibethinus]	GH310_ARATH RecName: Full=Indole-3-acetic acid-amido synthetase GH3.10 {ECO:0000305}; EC=6.3.2.- {ECO:0000305}; AltName: Full=Auxin-responsive GH3-like protein 10 {ECO:0000305}; AltName: Full=Protein DWARF IN LIGHT 2 {ECO:0000303|PubMed:14581632};	A0A061E4T5_THECC SubName: Full=Indole-3-acetic acid-amido synthetase GH3.5 {ECO:0000313|EMBL:EOX99361.1};	--	GO:0009507,chloroplast; GO:0016874,ligase activity; GO:0009416,response to light stimulus	GH3 auxin-responsive promoter
Cluster-15126.157508	-2.35538	2.02754e-171	1.56923e-168	down	K17098 annexin D | (RefSeq) annexin D1 (A)	annexin [Lavatera thuringiaca]	ANXD1_ARATH RecName: Full=Annexin D1; AltName: Full=AnnAt1; AltName: Full=Annexin A1;	O22341_9ROSI RecName: Full=Annexin {ECO:0000256|RuleBase:RU003540};	Annexin	GO:0048046,apoplast; GO:0005618,cell wall; GO:0009507,chloroplast; GO:0009570,chloroplast stroma; GO:0005829,cytosol; GO:0016020,membrane; GO:0005739,mitochondrion; GO:0005886,plasma membrane; GO:0009506,plasmodesma; GO:0009579,thylakoid; GO:0005774,vacuolar membrane; GO:0005773,vacuole; GO:0005524,ATP binding; GO:0005509,calcium ion binding; GO:0005544,calcium-dependent phospholipid binding; GO:…	Annexin
Cluster-15126.140355	6.09093	4.37325e-171	3.36381e-168	up	K13699 abhydrolase domain-containing protein 5 [EC:2.3.1.51] | (RefSeq) probable 1-acylglycerol-3-phosphate O-acyltransferase (A)	PREDICTED: uncharacterized protein LOC105765353 [Gossypium raimondii]	BDG3_ARATH RecName: Full=Probable lysophospholipase BODYGUARD 3 {ECO:0000303|PubMed:16415209}; Short=AtBDG3 {ECO:0000303|PubMed:16415209}; EC=3.1.1.- {ECO:0000305}; Flags: Precursor;	A0A0D2T721_GOSRA SubName: Full=Uncharacterized protein {ECO:0000313|EMBL:KJB52374.1};	Predicted hydrolase/acyltransferase (alpha/beta hydrolase superfamily)	GO:0005618,cell wall; GO:0005576,extracellular region; GO:0005886,plasma membrane; GO:0016787,hydrolase activity; GO:0071555,cell wall organization	alpha/beta hydrolase fold
Cluster-15126.113128	-4.66624	1.19856e-170	9.16253e-168	down	K11593 eukaryotic translation initiation factor 2C | (RefSeq) protein argonaute 10-like isoform X1 (A)	protein argonaute 10-like isoform X1 [Durio zibethinus]	AGO10_ARATH RecName: Full=Protein argonaute 10; AltName: Full=Protein PINHEAD; AltName: Full=Protein ZWILLE;	A0A061EU51_THECC SubName: Full=Stabilizer of iron transporter SufD / Polynucleotidyl transferase isoform 1 {ECO:0000313|EMBL:EOY05814.1};	Translation initiation factor 2C (eIF-2C) and related proteins	GO:0030529,NA; GO:0035198,miRNA binding; GO:0051607,defense response to virus; GO:0031047,gene silencing by RNA; GO:0010586,miRNA metabolic process; GO:0007275,multicellular organism development; GO:1902183,regulation of shoot apical meristem development; GO:0006355,regulation of transcription, DNA-templated; GO:0006417,regulation of translation; GO:0035019,somatic stem cell population maintenanc…	Piwi domain
Cluster-15126.185075	5.87693	2.36259e-170	1.79509e-167	up	K20628 expansin | (RefSeq) expansin-A1 (A)	PREDICTED: expansin-A1-like [Gossypium raimondii]	EXPA1_ARATH RecName: Full=Expansin-A1; Short=AtEXPA1; AltName: Full=Alpha-expansin-1; Short=At-EXP1; Short=AtEx1; AltName: Full=Ath-ExpAlpha-1.2; Flags: Precursor;	A0A0D2PXU8_GOSRA SubName: Full=Uncharacterized protein {ECO:0000313|EMBL:KJB50947.1};	--	GO:0005618,cell wall; GO:0005576,extracellular region; GO:0016020,membrane; GO:0009664,plant-type cell wall organization	--
Cluster-15126.176746	3.1781	5.59243e-170	4.22337e-167	up	K15397 3-ketoacyl-CoA synthase [EC:2.3.1.199] | (RefSeq) 3-ketoacyl-CoA synthase 1-like isoform X1 (A)	PREDICTED: 3-ketoacyl-CoA synthase 1-like isoform X1 [Gossypium hirsutum]	KCS1_ARATH RecName: Full=3-ketoacyl-CoA synthase 1 {ECO:0000303|PubMed:10074711}; Short=KCS-1 {ECO:0000303|PubMed:10074711}; EC=2.3.1.199 {ECO:0000269|PubMed:10074711, ECO:0000269|PubMed:16765910}; AltName: Full=Very long-chain fatty acid condensing enzyme 1 {ECO:0000303|PubMed:10074711}; Short=VLCFA condensing enzyme 1 {ECO:0000303|PubMed:10074711};	A0A1U8NXW0_GOSHI RecName: Full=3-ketoacyl-CoA synthase {ECO:0000256|PIRNR:PIRNR036417}; EC=2.3.1.- {ECO:0000256|PIRNR:PIRNR036417};	--	GO:0022626,cytosolic ribosome; GO:0005783,endoplasmic reticulum; GO:0005789,endoplasmic reticulum membrane; GO:0016021,integral component of membrane; GO:0016020,membrane; GO:0102336,3-oxo-arachidoyl-CoA synthase activity; GO:0102337,3-oxo-cerotoyl-CoA synthase activity; GO:0102338,3-oxo-lignoceronyl-CoA synthase activity; GO:0009922,fatty acid elongase activity; GO:0102756,very-long-chain 3-keto…	FAE1/Type III polyketide synthase-like protein
Cluster-15126.158218	2.45086	2.0673e-169	1.5518e-166	up	K09597 signal peptide peptidase-like 2B [EC:3.4.23.-] | (RefSeq) signal peptide peptidase-like 2 isoform X1 (A)	PREDICTED: signal peptide peptidase-like 2 [Gossypium arboreum]	SIPL2_ARATH RecName: Full=Signal peptide peptidase-like 2; Short=AtSPPL2; EC=3.4.23.-; Flags: Precursor;	A0A0B0N3C4_GOSAR SubName: Full=Signal peptide peptidase-like 2B {ECO:0000313|EMBL:KHG06309.1};	Uncharacterized conserved protein, contains PA domain	GO:0005768,endosome; GO:0010008,endosome membrane; GO:0030660,Golgi-associated vesicle membrane; GO:0071458,integral component of cytoplasmic side of endoplasmic reticulum membrane; GO:0071556,integral component of lumenal side of endoplasmic reticulum membrane; GO:0005765,lysosomal membrane; GO:0004190,aspartic-type endopeptidase activity	Signal peptide peptidase
Cluster-15126.169227	4.32751	4.29055e-169	3.20139e-166	up	K08244 alpha-glucan, water dikinase [EC:2.7.9.4] | (RefSeq) alpha-glucan water dikinase 2 (A)	PREDICTED: alpha-glucan water dikinase 2 [Gossypium arboreum]	GWD2_ARATH RecName: Full=Alpha-glucan water dikinase 2; EC=2.7.9.4; Flags: Precursor;	A0A0D2TPJ4_GOSRA SubName: Full=Uncharacterized protein {ECO:0000313|EMBL:KJB58829.1};	--	GO:0009941,chloroplast envelope; GO:0050521,alpha-glucan, water dikinase activity; GO:0005524,ATP binding; GO:0046872,metal ion binding; GO:0005975,carbohydrate metabolic process	Pyruvate phosphate dikinase, PEP/pyruvate binding domain
Cluster-15126.63100	-3.83424	1.05121e-168	7.79689e-166	down	--	PREDICTED: fasciclin-like arabinogalactan protein 1 [Gossypium raimondii]	FLA1_ARATH RecName: Full=Fasciclin-like arabinogalactan protein 1; Flags: Precursor;	A0A0D2NKK6_GOSRA SubName: Full=Uncharacterized protein {ECO:0000313|EMBL:KJB13883.1};	--	GO:0031225,anchored component of membrane; GO:0046658,anchored component of plasma membrane; GO:0048046,apoplast; GO:0005618,cell wall; GO:0005886,plasma membrane; GO:0048364,root development; GO:0048367,shoot system development	Fasciclin domain
Cluster-15126.187269	-3.88999	4.32978e-168	3.19243e-165	down	--	hypothetical protein B456_012G009700 [Gossypium raimondii]	LRX2_ARATH RecName: Full=Leucine-rich repeat extensin-like protein 2; Short=AtLRX2; Short=LRR/EXTENSIN2; AltName: Full=Cell wall hydroxyproline-rich glycoprotein; Flags: Precursor;	A0A0D2RVN8_GOSRA SubName: Full=Uncharacterized protein {ECO:0000313|EMBL:KJB74832.1};	--	GO:0005618,cell wall; GO:0005576,extracellular region; GO:0071555,cell wall organization; GO:0007275,multicellular organism development	Acyl transferase domain
Cluster-15126.149771	3.9878	5.5388e-168	4.05984e-165	up	--	PREDICTED: non-specific lipid-transfer protein-like [Gossypium arboreum]	NLTP2_GOSHI RecName: Full=Non-specific lipid-transfer protein; Short=LTP; AltName: Full=GH3; Flags: Precursor;	A0A0B0PE73_GOSAR RecName: Full=Non-specific lipid-transfer protein {ECO:0000256|RuleBase:RU000628};	--	GO:0008289,lipid binding; GO:0006869,lipid transport; GO:0090378,seed trichome elongation	Protease inhibitor/seed storage/LTP family
Cluster-15126.165166	-3.43094	6.62466e-168	4.82736e-165	down	--	21 kDa seed protein-like [Herrania umbratica]	ASP_THECC RecName: Full=21 kDa seed protein; Flags: Precursor;	A0A1U8MIX0_GOSHI SubName: Full=21 kDa seed protein-like {ECO:0000313|RefSeq:XP_016726747.1};	--	GO:0004866,endopeptidase inhibitor activity	--
Cluster-15126.190942	3.84634	6.96072e-168	5.04276e-165	up	K13508 glycerol-3-phosphate acyltransferase [EC:2.3.1.15 2.3.1.198] | (RefSeq) probable glycerol-3-phosphate acyltransferase 8 (A)	Glycerol-3-phosphate acyltransferase 8 [Theobroma cacao]	GPAT8_ARATH RecName: Full=Probable glycerol-3-phosphate acyltransferase 8; EC=2.3.1.15;	A0A061DT11_THECC SubName: Full=Glycerol-3-phosphate acyltransferase 8 {ECO:0000313|EMBL:EOX95939.1};	--	GO:0005783,endoplasmic reticulum; GO:0016021,integral component of membrane; GO:0016020,membrane; GO:0090447,glycerol-3-phosphate 2-O-acyltransferase activity; GO:0004366,glycerol-3-phosphate O-acyltransferase activity; GO:0016791,phosphatase activity; GO:0102420,sn-1-glycerol-3-phosphate C16:0-DCA-CoA acyl transferase activity; GO:0016024,CDP-diacylglycerol biosynthetic process; GO:0010143,cutin…	Acyltransferase
Cluster-15126.185761	-4.84826	2.66681e-166	1.92083e-163	down	--	--	--	--	--	--	--
Cluster-15126.102562	-2.06903	3.66047e-166	2.62138e-163	down	K01773 aldoxime dehydratase [EC:4.99.1.-] | (RefSeq) cytochrome P450 71B36 (A)	PREDICTED: cytochrome P450 71B36-like [Gossypium arboreum]	C71BX_ARATH RecName: Full=Cytochrome P450 71B36; EC=1.14.-.-;	A0A0B0NXJ7_GOSAR SubName: Full=Cytochrome P450 protein {ECO:0000313|EMBL:KHG17560.1};	Cytochrome P450 CYP2 subfamily	GO:0016021,integral component of membrane; GO:0016020,membrane; GO:0020037,heme binding; GO:0005506,iron ion binding; GO:0016709,oxidoreductase activity, acting on paired donors, with incorporation or reduction of molecular oxygen, NAD(P)H as one donor, and incorporation of one atom of oxygen; GO:0044550,secondary metabolite biosynthetic process	Cytochrome P450
Cluster-15126.74376	-4.20339	4.23294e-166	3.01402e-163	down	K18195 rhamnogalacturonan endolyase [EC:4.2.2.23] | (RefSeq) probable rhamnogalacturonate lyase B (A)	probable rhamnogalacturonate lyase B isoform X3 [Herrania umbratica]	--	A0A061FEM7_THECC SubName: Full=Rhamnogalacturonate lyase family protein {ECO:0000313|EMBL:EOY15516.1};	--	GO:0030246,carbohydrate binding; GO:0016829,lyase activity; GO:0005975,carbohydrate metabolic process	Rhamnogalacturonate lyase family
Cluster-15126.141313	1.83325	5.34439e-166	3.7838e-163	up	K08245 phytepsin [EC:3.4.23.40] | (RefSeq) aspartic proteinase-like (A)	aspartic proteinase-like [Durio zibethinus]	ASPR_CUCPE RecName: Full=Aspartic proteinase; EC=3.4.23.-; Flags: Precursor;	A0A0D2RSP0_GOSRA SubName: Full=Uncharacterized protein {ECO:0000313|EMBL:KJB22150.1};	Aspartyl protease	GO:0005773,vacuole; GO:0004190,aspartic-type endopeptidase activity; GO:0006629,lipid metabolic process	Eukaryotic aspartyl protease
Cluster-15126.138388	3.6507	1.25565e-165	8.83973e-163	up	K01210 glucan 1,3-beta-glucosidase [EC:3.2.1.58] | (RefSeq) glucan 1,3-beta-glucosidase-like (A)	Glucan 1,3-beta-glucosidase [Gossypium arboreum]	--	A0A0B0MJF4_GOSAR SubName: Full=Glucan 1,3-beta-glucosidase {ECO:0000313|EMBL:KHF99593.1};	--	GO:0051015,actin filament binding; GO:0004553,hydrolase activity, hydrolyzing O-glycosyl compounds; GO:0007015,actin filament organization; GO:0005975,carbohydrate metabolic process	Cellulase (glycosyl hydrolase family 5)
Cluster-15126.109287	-6.78781	2.44136e-165	1.70904e-162	down	--	--	--	--	--	--	--
Cluster-15126.183834	-6.70517	2.69309e-165	1.87473e-162	down	K12450 UDP-glucose 4,6-dehydratase [EC:4.2.1.76] | (RefSeq) trifunctional UDP-glucose 4,6-dehydratase/UDP-4-keto-6-deoxy-D-glucose 3,5-epimerase/UDP-4-keto-L-rhamnose-reductase RHM1-like (A)	trifunctional UDP-glucose 4,6-dehydratase/UDP-4-keto-6-deoxy-D-glucose 3,5-epimerase/UDP-4-keto-L-rhamnose-reductase RHM1-like [Durio zibethinus]	RHM1_ARATH RecName: Full=Trifunctional UDP-glucose 4,6-dehydratase/UDP-4-keto-6-deoxy-D-glucose 3,5-epimerase/UDP-4-keto-L-rhamnose-reductase RHM1 {ECO:0000305|PubMed:17190829}; AltName: Full=Protein REPRESSOR OF LRX1 1 {ECO:0000303|PubMed:18567791}; AltName: Full=Rhamnose biosynthetic enzyme 1; Short=AtRHM1; Includes: RecName: Full=UDP-glucose 4,6-dehydratase {ECO:0000305|PubMed:17190829}; EC=4.…	D2WK33_GOSHI SubName: Full=Rhamnose synthase {ECO:0000313|EMBL:ADB24774.1}; SubName: Full=trifunctional UDP-glucose 4,6-dehydratase/UDP-4-keto-6-deoxy-D-glucose 3,5-epimerase/UDP-4-keto-L-rhamnose-reductase RHM1-like {ECO:0000313|RefSeq:XP_016751269.1};	Putative NAD+-dependent epimerases	GO:0005829,cytosol; GO:0009506,plasmodesma; GO:0008460,dTDP-glucose 4,6-dehydratase activity; GO:0016853,isomerase activity; GO:0016491,oxidoreductase activity; GO:0050377,UDP-glucose 4,6-dehydratase activity; GO:0010280,UDP-L-rhamnose synthase activity; GO:0010315,auxin efflux; GO:0030154,cell differentiation; GO:0071555,cell wall organization; GO:0051555,flavonol biosynthetic process; GO:004212…	RmlD substrate binding domain
Cluster-15126.111131	-2.79607	1.28972e-164	8.92823e-162	down	K01858 myo-inositol-1-phosphate synthase [EC:5.5.1.4] | (RefSeq) inositol-3-phosphate synthase-like (A)	Myo-inositol-1-phosphate synthase [Corchorus capsularis]	INO1_NICPA RecName: Full=Inositol-3-phosphate synthase; Short=MIP synthase; EC=5.5.1.4; AltName: Full=Myo-inositol 1-phosphate synthase; Short=IPS; Short=MI-1-P synthase;	A0A1R3KDS7_COCAP SubName: Full=Myo-inositol-1-phosphate synthase {ECO:0000313|EMBL:OMP05250.1};	Myo-inositol-1-phosphate synthase	GO:0005737,cytoplasm; GO:0004512,inositol-3-phosphate synthase activity; GO:0006021,inositol biosynthetic process; GO:0008654,phospholipid biosynthetic process	Myo-inositol-1-phosphate synthase
Cluster-15126.140844	2.23139	7.75774e-164	5.34071e-161	up	K12382 saposin | (RefSeq) prosaposin-like (A)	Proactivator polypeptide [Gossypium arboreum]	--	A0A0B0MIR6_GOSAR SubName: Full=Proactivator polypeptide {ECO:0000313|EMBL:KHG00690.1};	Prosaposin	GO:0006629,lipid metabolic process	Saposin-like type B, region 1
Cluster-15126.89059	-1.96641	1.09796e-163	7.51723e-161	down	K13082 bifunctional dihydroflavonol 4-reductase/flavanone 4-reductase [EC:1.1.1.219 1.1.1.234] | (RefSeq) dihydroflavonol-4-reductase-like (A)	PREDICTED: dihydroflavonol-4-reductase-like [Gossypium raimondii]	DFRA_VITVI RecName: Full=Dihydroflavonol 4-reductase; Short=DFR; EC=1.1.1.219 {ECO:0000250|UniProtKB:Q9XES5}; AltName: Full=Dihydrokaempferol 4-reductase; AltName: Full=Flavanone 4-reductase; Short=FNR; EC=1.1.1.234 {ECO:0000250|UniProtKB:Q9XES5};	A0A0D2TSU3_GOSRA SubName: Full=Uncharacterized protein {ECO:0000313|EMBL:KJB58246.1};	Flavonol reductase/cinnamoyl-CoA reductase	GO:0050662,coenzyme binding; GO:0045552,dihydrokaempferol 4-reductase activity; GO:0047890,flavanone 4-reductase activity; GO:0009718,anthocyanin-containing compound biosynthetic process	NAD dependent epimerase/dehydratase family
Cluster-15126.157138	4.76629	1.68152e-162	1.14497e-159	up	K19355 mannan endo-1,4-beta-mannosidase [EC:3.2.1.78] | (RefSeq) mannan endo-1,4-beta-mannosidase 7-like (A)	PREDICTED: mannan endo-1,4-beta-mannosidase 7-like [Gossypium hirsutum]	MAN7_ARATH RecName: Full=Mannan endo-1,4-beta-mannosidase 7; EC=3.2.1.78; AltName: Full=Beta-mannanase 7; AltName: Full=Endo-beta-1,4-mannanase 7; Short=AtMAN7; Flags: Precursor;	A0A1U8K3B4_GOSHI SubName: Full=mannan endo-1,4-beta-mannosidase 7-like {ECO:0000313|RefSeq:XP_016697021.1};	--	GO:0071944,cell periphery; GO:0005576,extracellular region; GO:0016985,mannan endo-1,4-beta-mannosidase activity; GO:0046355,mannan catabolic process; GO:0009845,seed germination	Cellulase (glycosyl hydrolase family 5)
Cluster-15126.198107	-2.4898	4.42905e-162	2.9994e-159	down	K10999 cellulose synthase A [EC:2.4.1.12] | (RefSeq) cellulose synthase A catalytic subunit 7 [UDP-forming] (A)	PREDICTED: cellulose synthase-like protein G3 [Gossypium arboreum]	CSLG3_ARATH RecName: Full=Cellulose synthase-like protein G3; Short=AtCslG3; EC=2.4.1.-;	A0A0D2TCQ1_GOSRA SubName: Full=Uncharacterized protein {ECO:0000313|EMBL:KJB52326.1};	--	GO:0005794,Golgi apparatus; GO:0000139,Golgi membrane; GO:0016021,integral component of membrane; GO:0005886,plasma membrane; GO:0016760,cellulose synthase (UDP-forming) activity; GO:0016759,cellulose synthase activity; GO:0071555,cell wall organization; GO:0030244,cellulose biosynthetic process; GO:0009833,plant-type primary cell wall biogenesis	Cellulose synthase
Cluster-15126.135542	4.41856	5.78032e-162	3.89334e-159	up	K14484 auxin-responsive protein IAA | (RefSeq) auxin-induced protein AUX28-like (A)	PREDICTED: auxin-induced protein AUX28-like [Gossypium raimondii]	IAA30_ORYSJ RecName: Full=Auxin-responsive protein IAA30; AltName: Full=Indoleacetic acid-induced protein 30;	A0A0D2PW80_GOSRA RecName: Full=Auxin-responsive protein {ECO:0000256|RuleBase:RU004549};	--	GO:0005634,nucleus; GO:0009734,auxin-activated signaling pathway; GO:0006355,regulation of transcription, DNA-templated; GO:0006351,transcription, DNA-templated	--
Cluster-15126.158000	4.12059	1.29788e-161	8.69487e-159	up	--	--	--	--	--	--	--
Cluster-15126.192057	-4.96445	1.86274e-161	1.24123e-158	down	K00799 glutathione S-transferase [EC:2.5.1.18] | (RefSeq) glutathione S-transferase U17-like (A)	glutathione S-transferase U17-like [Durio zibethinus]	GSTUH_ARATH RecName: Full=Glutathione S-transferase U17; Short=AtGSTU17; EC=2.5.1.18; AltName: Full=GST class-tau member 17; AltName: Full=Glutathione S-transferase 30; AltName: Full=Protein EARLY RESPONSIVE TO DEHYDRATION 9;	A0A1U8NH92_GOSHI SubName: Full=glutathione S-transferase U17-like {ECO:0000313|RefSeq:XP_016738432.1};	Glutathione S-transferase	GO:0009507,chloroplast; GO:0005737,cytoplasm; GO:0005829,cytosol; GO:0004364,glutathione transferase activity; GO:0009704,de-etiolation; GO:0006749,glutathione metabolic process; GO:0048527,lateral root development; GO:0080148,negative regulation of response to water deprivation; GO:0040008,regulation of growth; GO:0060416,response to growth hormone; GO:0080167,response to karrikin; GO:0009651,re…	Glutathione S-transferase, N-terminal domain
Cluster-15126.179457	6.06827	2.56488e-161	1.70001e-158	up	--	PREDICTED: hippocampus abundant transcript-like protein 1 isoform X1 [Gossypium arboreum]	--	A0A061FDM7_THECC SubName: Full=Major facilitator superfamily protein isoform 2 {ECO:0000313|EMBL:EOY15141.1};	Predicted transporter ADD1 (major facilitator superfamily)	GO:0016021,integral component of membrane; GO:0055085,transmembrane transport	Major Facilitator Superfamily
Cluster-15126.161822	5.65576	2.69099e-161	1.77416e-158	up	K00521 ferric-chelate reductase [EC:1.16.1.7] | (RefSeq) ferric reduction oxidase 7, chloroplastic-like (A)	NAC domain protein 7 [Gossypium hirsutum]	NAC83_ARATH RecName: Full=NAC domain-containing protein 83 {ECO:0000303|PubMed:15029955}; Short=ANAC083 {ECO:0000303|PubMed:15029955}; AltName: Full=Protein VND-INTERACTING 2 {ECO:0000303|PubMed:20388856};	A0A059PB79_GOSHI SubName: Full=NAC domain protein 7 {ECO:0000313|EMBL:AGC27322.1};	--	GO:0005634,nucleus; GO:0003677,DNA binding; GO:0003700,DNA-binding transcription factor activity; GO:0010150,leaf senescence; GO:0045892,negative regulation of transcription, DNA-templated; GO:0009737,response to abscisic acid; GO:0009651,response to salt stress; GO:0006351,transcription, DNA-templated; GO:0016032,viral process; GO:0010089,xylem development	No apical meristem (NAM) protein
Cluster-15126.144221	4.38871	1.56022e-160	1.02323e-157	up	--	PREDICTED: extensin-1 [Gossypium arboreum]	PRP4_ARATH RecName: Full=Proline-rich protein 4; Short=AtPRP4; Flags: Precursor;	A0A0D2R959_GOSRA SubName: Full=Uncharacterized protein {ECO:0000313|EMBL:KJB15740.1};	--	GO:0005618,cell wall; GO:0005576,extracellular region	C-terminal domain of two-partite extracellular sensor domain
Cluster-15126.155868	3.974	2.18529e-160	1.42567e-157	up	K00588 caffeoyl-CoA O-methyltransferase [EC:2.1.1.104] | (RefSeq) caffeoyl-CoA O-methyltransferase (A)	PREDICTED: caffeoyl-CoA O-methyltransferase [Gossypium hirsutum]	CAMT_POPTM RecName: Full=Caffeoyl-CoA O-methyltransferase; EC=2.1.1.104; AltName: Full=Trans-caffeoyl-CoA 3-O-methyltransferase; Short=CCoAMT; Short=CCoAOMT;	E3NZI7_GOSHI SubName: Full=Caffeoyl CoA O-methyltransferase 1 {ECO:0000313|EMBL:ACQ59095.1}; SubName: Full=caffeoyl-CoA O-methyltransferase {ECO:0000313|RefSeq:XP_016675049.1, ECO:0000313|RefSeq:XP_016675050.1};	O-methyltransferase	GO:0042409,caffeoyl-CoA O-methyltransferase activity; GO:0046872,metal ion binding; GO:0009809,lignin biosynthetic process	O-methyltransferase
Cluster-15126.156797	3.27846	2.74429e-160	1.78103e-157	up	K09571 FK506-binding protein 4/5 [EC:5.2.1.8] | (RefSeq) peptidyl-prolyl cis-trans isomerase FKBP62-like isoform X1 (A)	hypothetical protein COLO4_35962 [Corchorus olitorius]	FKB70_WHEAT RecName: Full=70 kDa peptidyl-prolyl isomerase; EC=5.2.1.8; AltName: Full=Peptidyl-prolyl cis-trans isomerase; Short=PPIase; AltName: Full=Rotamase;	A0A1R3J594_COCAP RecName: Full=Peptidylprolyl isomerase {ECO:0000256|PROSITE-ProRule:PRU00277}; EC=5.2.1.8 {ECO:0000256|PROSITE-ProRule:PRU00277};	FKBP-type peptidyl-prolyl cis-trans isomerase	GO:0005516,calmodulin binding; GO:0003755,peptidyl-prolyl cis-trans isomerase activity	Tetratricopeptide repeat
Cluster-15126.127373	4.08469	6.62356e-159	4.27638e-156	up	--	Uncharacterized protein TCM_018856 [Theobroma cacao]	--	A0A061EH63_THECC SubName: Full=Uncharacterized protein {ECO:0000313|EMBL:EOY03727.1};	--	--	--
Cluster-15126.157502	2.75878	8.02189e-159	5.1525e-156	up	K05681 ATP-binding cassette, subfamily G (WHITE), member 2 | (RefSeq) ATP-binding cassette, sub-family G, member 2 (A)	ABC transporter G family member 11 [Herrania umbratica]	AB11G_ARATH RecName: Full=ABC transporter G family member 11; Short=ABC transporter ABCG.11; Short=AtABCG11; AltName: Full=Protein CUTICULAR DEFECT AND ORGAN FUSION 1; AltName: Full=Protein DESPERADO; AltName: Full=Protein PERMEABLE LEAVES 1; AltName: Full=White-brown complex homolog protein 11; Short=AtWBC11;	A0A061FWZ9_THECC SubName: Full=White-brown complex protein 11 {ECO:0000313|EMBL:EOY21583.1};	Transporter, ABC superfamily (Breast cancer resistance protein)	GO:0009897,external side of plasma membrane; GO:0016021,integral component of membrane; GO:0005886,plasma membrane; GO:0005524,ATP binding; GO:0042626,ATPase activity, coupled to transmembrane movement of substances; GO:0015245,fatty acid transmembrane transporter activity; GO:0042803,protein homodimerization activity; GO:0010588,cotyledon vascular tissue pattern formation; GO:0080051,cutin trans…	ABC-2 type transporter
Cluster-15126.191682	-2.60214	1.70172e-158	1.08742e-155	down	K01179 endoglucanase [EC:3.2.1.4] | (RefSeq) endoglucanase 2-like (A)	PREDICTED: endoglucanase 10-like [Gossypium arboreum]	GUN10_ARATH RecName: Full=Endoglucanase 10; EC=3.2.1.4; AltName: Full=Endo-1,4-beta glucanase 10; Flags: Precursor;	A0A0B0M7C1_GOSAR RecName: Full=Endoglucanase {ECO:0000256|RuleBase:RU361166}; EC=3.2.1.4 {ECO:0000256|RuleBase:RU361166};	--	GO:0005576,extracellular region; GO:0005886,plasma membrane; GO:0008810,cellulase activity; GO:0071555,cell wall organization; GO:0030245,cellulose catabolic process	Glycosyl hydrolase family 9
Cluster-15126.195060	2.50954	3.47775e-158	2.21098e-155	up	K01590 histidine decarboxylase [EC:4.1.1.22] | (RefSeq) serine decarboxylase-like (A)	PREDICTED: serine decarboxylase-like [Gossypium raimondii]	SDC1_ARATH RecName: Full=Serine decarboxylase; Short=AtSDC; EC=4.1.1.-; AltName: Full=Protein EMBRYO DEFECTIVE 1075; AltName: Full=Serine decarboxylase 1; Short=AtSDC1;	A0A0D2NRV5_GOSRA SubName: Full=Uncharacterized protein {ECO:0000313|EMBL:KJB16468.1};	Glutamate decarboxylase and related proteins	GO:0005829,cytosol; GO:0005886,plasma membrane; GO:0016831,carboxy-lyase activity; GO:0030170,pyridoxal phosphate binding; GO:0019752,carboxylic acid metabolic process; GO:0006580,ethanolamine metabolic process	Pyridoxal-dependent decarboxylase conserved domain
Cluster-15126.153948	2.95132	1.48246e-157	9.37693e-155	up	--	PREDICTED: uncharacterized protein LOC105794224 [Gossypium raimondii]	NDRP1_ARATH RecName: Full=Nodulin-related protein 1 {ECO:0000303|PubMed:20016941}; Short=AtNRP1 {ECO:0000303|PubMed:20016941}; AltName: Full=RPS2-interacting protein 11 {ECO:0000303|Ref.5};	A0A0D2RE27_GOSRA SubName: Full=Uncharacterized protein {ECO:0000313|EMBL:KJB30069.1};	--	GO:0009738,abscisic acid-activated signaling pathway; GO:0006952,defense response; GO:1900426,positive regulation of defense response to bacterium; GO:0009617,response to bacterium; GO:0009409,response to cold; GO:0009408,response to heat; GO:0009651,response to salt stress	--
Cluster-15126.70002	-6.27588	1.04043e-156	6.54773e-154	down	K02540 DNA replication licensing factor MCM2 [EC:3.6.4.12] | (RefSeq) DNA replication licensing factor MCM2 (A)	Minichromosome maintenance family protein isoform 1 [Theobroma cacao]	MCM2_ARATH RecName: Full=DNA replication licensing factor MCM2; EC=3.6.4.12; AltName: Full=Minichromosome maintenance protein 2; Short=AtMCM2;	A0A061DN18_THECC RecName: Full=DNA helicase {ECO:0000256|SAAS:SAAS00536514}; EC=3.6.4.12 {ECO:0000256|SAAS:SAAS00536514};	DNA replication licensing factor, MCM2 component	GO:0005829,cytosol; GO:0042555,MCM complex; GO:0000347,THO complex; GO:0005524,ATP binding; GO:0003677,DNA binding; GO:0003678,DNA helicase activity; GO:0046872,metal ion binding; GO:0007049,cell cycle; GO:0006270,DNA replication initiation; GO:0006268,DNA unwinding involved in DNA replication; GO:0009793,embryo development ending in seed dormancy; GO:0042127,regulation of cell proliferation; GO:…	MCM P-loop domain
Cluster-15126.86820	-4.77735	1.37344e-156	8.6e-154	down	--	PREDICTED: trihelix transcription factor GTL1-like [Gossypium arboreum]	TGT2_ARATH RecName: Full=Trihelix transcription factor GT-2; AltName: Full=Trihelix DNA-binding protein GT-2;	A0A1U8LQZ4_GOSHI SubName: Full=trihelix transcription factor GTL1-like isoform X1 {ECO:0000313|RefSeq:XP_016717006.1};	Transcription factor GT-2 and related proteins, contains trihelix DNA-binding/SANT domain	GO:0005634,nucleus; GO:0003677,DNA binding; GO:0003700,DNA-binding transcription factor activity; GO:0006351,transcription, DNA-templated	Myb/SANT-like DNA-binding domain
Cluster-15126.189695	-5.28313	2.001e-156	1.2467e-153	down	K14442 ATP-dependent RNA helicase DHX36 [EC:3.6.4.13] | (RefSeq) hypothetical protein (A)	PREDICTED: double-stranded RNA-binding protein 3 isoform X1 [Theobroma cacao]	DRB3_ARATH RecName: Full=Double-stranded RNA-binding protein 3; AltName: Full=dsRNA-binding protein 3; Short=AtDRB3;	A0A061ED13_THECC SubName: Full=DsRNA-binding protein 3 isoform 1 {ECO:0000313|EMBL:EOY02875.1};	--	GO:0003723,RNA binding	Double-stranded RNA binding motif
Cluster-15126.150154	-3.88658	2.69429e-156	1.67029e-153	down	--	abrin-b-like [Durio zibethinus]	RICI_RICCO RecName: Full=Ricin; Contains: RecName: Full=Ricin A chain; EC=3.2.2.22; AltName: Full=rRNA N-glycosidase; Contains: RecName: Full=Linker peptide; Contains: RecName: Full=Ricin B chain; Flags: Precursor;	A0A1U8KVT3_GOSHI RecName: Full=rRNA N-glycosidase {ECO:0000256|RuleBase:RU004915}; EC=3.2.2.22 {ECO:0000256|RuleBase:RU004915};	--	GO:0005783,endoplasmic reticulum; GO:0030246,carbohydrate binding; GO:0000166,nucleotide binding; GO:0030598,rRNA N-glycosylase activity; GO:0090729,toxin activity; GO:0006952,defense response; GO:0031640,killing of cells of other organism; GO:0017148,negative regulation of translation	Ribosome inactivating protein
Cluster-15126.152479	1.97226	2.06811e-155	1.27575e-152	up	K00815 tyrosine aminotransferase [EC:2.6.1.5] | (RefSeq) tyrosine aminotransferase-like (A)	PREDICTED: tyrosine aminotransferase-like [Gossypium arboreum]	TAT_ARATH RecName: Full=Tyrosine aminotransferase; Short=TAT; EC=2.6.1.5; AltName: Full=L-tyrosine:2-oxoglutarate aminotransferase;	A0A0B0P9X3_GOSAR SubName: Full=Tyrosine aminotransferase-like protein {ECO:0000313|EMBL:KHG20166.1};	Tyrosine aminotransferase	GO:0005829,cytosol; GO:0080130,L-phenylalanine:2-oxoglutarate aminotransferase activity; GO:0004838,L-tyrosine:2-oxoglutarate aminotransferase activity; GO:0030170,pyridoxal phosphate binding; GO:0009058,biosynthetic process; GO:0006520,cellular amino acid metabolic process; GO:0006559,L-phenylalanine catabolic process; GO:0006572,tyrosine catabolic process	Aminotransferase class I and II
Cluster-15126.154713	4.15524	2.27414e-155	1.39593e-152	up	K16297 serine carboxypeptidase-like clade II [EC:3.4.16.-] | (RefSeq) serine carboxypeptidase II-3-like (A)	PREDICTED: serine carboxypeptidase II-3-like [Gossypium raimondii]	CBP23_HORVU RecName: Full=Serine carboxypeptidase II-3; EC=3.4.16.6; AltName: Full=CP-MII.3; Contains: RecName: Full=Serine carboxypeptidase II-3 chain A; Contains: RecName: Full=Serine carboxypeptidase II-3 chain B; Flags: Precursor;	A0A0D2TNK1_GOSRA RecName: Full=Carboxypeptidase {ECO:0000256|RuleBase:RU361156}; EC=3.4.16.- {ECO:0000256|RuleBase:RU361156};	Serine carboxypeptidases (lysosomal cathepsin A)	GO:0004185,serine-type carboxypeptidase activity	Serine carboxypeptidase
Cluster-15126.133964	3.77665	1.29784e-154	7.92744e-152	up	--	PREDICTED: zinc finger CCCH domain-containing protein 29-like isoform X1 [Gossypium arboreum]	C3H29_ARATH RecName: Full=Zinc finger CCCH domain-containing protein 29; Short=AtC3H29; AltName: Full=AtSZF2;	A0A1U8IU97_GOSHI SubName: Full=zinc finger CCCH domain-containing protein 29-like isoform X1 {ECO:0000313|RefSeq:XP_016681641.1};	CCCH-type Zn-finger protein	GO:0005634,nucleus; GO:0003677,DNA binding; GO:0003700,DNA-binding transcription factor activity; GO:0046872,metal ion binding; GO:0050832,defense response to fungus; GO:0006355,regulation of transcription, DNA-templated; GO:0010200,response to chitin; GO:0009409,response to cold	Ankyrin repeats (3 copies)
Cluster-15126.123689	2.33449	1.76113e-154	1.07048e-151	up	K03676 glutaredoxin 3 | (RefSeq) glutaredoxin-C6-like (A)	PREDICTED: glutaredoxin-C6-like [Gossypium arboreum]	GRXC6_ARATH RecName: Full=Glutaredoxin-C6; Short=AtGrxC6; AltName: Full=Protein ROXY 21;	A0A1U8PGB3_GOSHI SubName: Full=glutaredoxin-C6-like {ECO:0000313|RefSeq:XP_016750261.1};	Glutaredoxin and related proteins	GO:0005737,cytoplasm; GO:0009055,electron transfer activity; GO:0015035,protein disulfide oxidoreductase activity; GO:0045454,cell redox homeostasis	Glutaredoxin
Cluster-15126.149171	4.7675	2.09552e-154	1.26755e-151	up	K13065 shikimate O-hydroxycinnamoyltransferase [EC:2.3.1.133] | (RefSeq) shikimate O-hydroxycinnamoyltransferase (A)	PREDICTED: protein ECERIFERUM 1-like [Gossypium raimondii]	CER2_ARATH RecName: Full=Protein ECERIFERUM 2;	A0A0D2QCN6_GOSRA SubName: Full=Uncharacterized protein {ECO:0000313|EMBL:KJB14706.1};	--	GO:0005783,endoplasmic reticulum; GO:0005634,nucleus; GO:0016747,transferase activity, transferring acyl groups other than amino-acyl groups; GO:0071555,cell wall organization; GO:0009555,pollen development; GO:0042761,very long-chain fatty acid biosynthetic process; GO:0010025,wax biosynthetic process	Transferase family
Cluster-15126.190361	-3.33122	2.40787e-154	1.44946e-151	down	--	protodermal factor 1-like [Durio zibethinus]	PDF1_ARATH RecName: Full=Protodermal factor 1; Flags: Precursor;	B5G4Z8_GOSBA SubName: Full=PDF {ECO:0000313|EMBL:ABL86674.1}; SubName: Full=Protodermal factor 1.1 {ECO:0000313|EMBL:AEA50958.1};	--	GO:0005576,extracellular region	--
Cluster-15126.156931	6.47019	3.29292e-154	1.97269e-151	up	--	remorin-like [Durio zibethinus]	REMO_SOLTU RecName: Full=Remorin; AltName: Full=pp34;	A0A067JEJ1_JATCU SubName: Full=Uncharacterized protein {ECO:0000313|EMBL:KDP22286.1};	--	GO:0005886,plasma membrane; GO:0048032,galacturonate binding; GO:0007267,cell-cell signaling	Remorin, C-terminal region
Cluster-15126.145558	3.59602	4.4085e-153	2.62837e-150	up	--	PREDICTED: zinc finger A20 and AN1 domain-containing stress-associated protein 6 [Theobroma cacao]	SAP4_ARATH RecName: Full=Zinc finger A20 and AN1 domain-containing stress-associated protein 4; Short=AtSAP4;	A0A061EV05_THECC SubName: Full=A20/AN1-like zinc finger family protein, putative isoform 1 {ECO:0000313|EMBL:EOY08202.1};	Predicted Zn-finger protein	GO:0003677,DNA binding; GO:0008270,zinc ion binding	A20-like zinc finger
Cluster-15126.94370	-4.99088	2.08253e-152	1.2357e-149	down	K14505 cyclin D3, plant | (RefSeq) cyclin-D3-1-like (A)	PREDICTED: cyclin-D3-1 isoform X2 [Theobroma cacao]	CCD32_ARATH RecName: Full=Cyclin-D3-2; AltName: Full=G1/S-specific cyclin-D3-2; Short=CycD3;2;	A0A061FAI7_THECC SubName: Full=D3-type cyclin isoform 1 {ECO:0000313|EMBL:EOY14365.1};	G1/S-specific cyclin D	GO:0005634,nucleus; GO:0007049,cell cycle; GO:0051301,cell division; GO:0010444,guard mother cell differentiation; GO:0048316,seed development	Cyclin, C-terminal domain
Cluster-15126.128725	3.83725	1.46908e-151	8.67572e-149	up	K00521 ferric-chelate reductase [EC:1.16.1.7] | (RefSeq) ferric reduction oxidase 7, chloroplastic-like (A)	NAC domain protein, IPR003441 [Theobroma cacao]	NAC2_ARATH RecName: Full=NAC domain-containing protein 2; Short=ANAC002;	A0A061FI35_THECC SubName: Full=NAC domain protein, IPR003441 {ECO:0000313|EMBL:EOY16357.1};	--	GO:0005634,nucleus; GO:0003677,DNA binding; GO:0003700,DNA-binding transcription factor activity; GO:0009788,negative regulation of abscisic acid-activated signaling pathway; GO:0009611,response to wounding; GO:0006351,transcription, DNA-templated	No apical meristem (NAM) protein
Cluster-15126.81728	-3.14091	1.80017e-151	1.05809e-148	down	K03164 DNA topoisomerase II [EC:5.99.1.3] | (RefSeq) DNA topoisomerase 2 (A)	putative membrane-associated kinase regulator 2 -like protein [Gossypium arboreum]	MAKR2_ARATH RecName: Full=Probable membrane-associated kinase regulator 2;	A0A0B0N5B5_GOSAR SubName: Full=Putative membrane-associated kinase regulator 2-like protein {ECO:0000313|EMBL:KHG07054.1};	--	GO:0005886,plasma membrane	--
Cluster-15126.127359	-2.49265	1.39557e-150	8.16423e-148	down	K01595 phosphoenolpyruvate carboxylase [EC:4.1.1.31] | (RefSeq) phosphoenolpyruvate carboxylase 4 (A)	PREDICTED: phosphoenolpyruvate carboxylase 4 [Gossypium raimondii]	CAPP4_ARATH RecName: Full=Phosphoenolpyruvate carboxylase 4; Short=AtPPC4; Short=PEPC 4; Short=PEPCase 4; EC=4.1.1.31;	A0A0D2PXE2_GOSRA SubName: Full=Uncharacterized protein {ECO:0000313|EMBL:KJB50812.1};	--	GO:0005829,cytosol; GO:0008964,phosphoenolpyruvate carboxylase activity; GO:0015977,carbon fixation; GO:0015979,photosynthesis; GO:0006099,tricarboxylic acid cycle	Phosphoenolpyruvate carboxylase
Cluster-15126.91445	-2.4257	3.62095e-150	2.10839e-147	down	K16297 serine carboxypeptidase-like clade II [EC:3.4.16.-] | (RefSeq) serine carboxypeptidase-like 35 (A)	PREDICTED: serine carboxypeptidase-like 35 [Gossypium arboreum]	SCP35_ARATH RecName: Full=Serine carboxypeptidase-like 35; EC=3.4.16.-; Flags: Precursor;	A0A0B0NBU2_GOSAR RecName: Full=Carboxypeptidase {ECO:0000256|RuleBase:RU361156}; EC=3.4.16.- {ECO:0000256|RuleBase:RU361156};	Serine carboxypeptidases (lysosomal cathepsin A)	GO:0005576,extracellular region; GO:0004185,serine-type carboxypeptidase activity; GO:0051603,proteolysis involved in cellular protein catabolic process	Serine carboxypeptidase
Cluster-15126.158878	1.86589	9.25781e-150	5.36552e-147	up	--	PREDICTED: uncharacterized protein LOC107962917 [Gossypium hirsutum]	--	A0A1U8PV22_GOSHI SubName: Full=uncharacterized protein LOC107962917 {ECO:0000313|RefSeq:XP_016754971.1};	--	--	Proline-rich nuclear receptor coactivator motif
Cluster-15126.182993	3.34324	1.03653e-149	5.97958e-147	up	K11855 ubiquitin carboxyl-terminal hydrolase 36/42 [EC:3.4.19.12] | (RefSeq) ubiquitin carboxyl-terminal hydrolase 36 (A)	PREDICTED: 14 kDa proline-rich protein DC2.15-like [Gossypium raimondii]	14KD_DAUCA RecName: Full=14 kDa proline-rich protein DC2.15; Flags: Precursor;	A0A1U8JDL0_GOSHI SubName: Full=14 kDa proline-rich protein DC2.15-like {ECO:0000313|RefSeq:XP_016686334.1};	--	GO:0016021,integral component of membrane	Hydrophobic seed protein
Cluster-15126.78419	-3.08747	3.78728e-149	2.17475e-146	down	--	PREDICTED: protein EXORDIUM-like 3 [Gossypium raimondii]	EXOL3_ARATH RecName: Full=Protein EXORDIUM-like 3; Flags: Precursor;	A0A0D2RY35_GOSRA SubName: Full=Uncharacterized protein {ECO:0000313|EMBL:KJB34401.1};	--	GO:0048046,apoplast; GO:0005615,extracellular space; GO:0009505,plant-type cell wall; GO:0009506,plasmodesma; GO:0080167,response to karrikin	Phosphate-induced protein 1 conserved region
Cluster-15126.95787	-3.7175	4.37946e-148	2.50326e-145	down	K12173 BRCA1-A complex subunit BRE | (RefSeq) BRCA1-A complex subunit BRE-like (A)	PREDICTED: thaumatin-like protein 1b [Gossypium raimondii]	THLP1_ARATH RecName: Full=Thaumatin-like protein 1 {ECO:0000303|PubMed:15988566}; Short=AtTLP1 {ECO:0000303|PubMed:15988566}; Flags: Precursor;	A0A0D2NQB0_GOSRA SubName: Full=Uncharacterized protein {ECO:0000313|EMBL:KJB15773.1};	--	GO:0009682,induced systemic resistance; GO:0009617,response to bacterium; GO:0009723,response to ethylene	Thaumatin family
Cluster-15126.145031	3.29677	4.96636e-148	2.82577e-145	up	--	uncharacterized protein LOC110409990 [Herrania umbratica]	--	A0A061DGA0_THECC SubName: Full=Uncharacterized protein {ECO:0000313|EMBL:EOX91409.1};	FOG: PPR repeat	--	Protein of unknown function (DUF1685)
Cluster-15126.146496	2.7957	6.56717e-148	3.71962e-145	up	--	Zinc finger family protein [Theobroma cacao]	C3H47_ARATH RecName: Full=Zinc finger CCCH domain-containing protein 47; Short=AtC3H47; AltName: Full=AtSZF1;	A0A061FL10_THECC SubName: Full=Zinc finger family protein {ECO:0000313|EMBL:EOY17761.1};	CCCH-type Zn-finger protein	GO:0005634,nucleus; GO:0003677,DNA binding; GO:0003700,DNA-binding transcription factor activity; GO:0046872,metal ion binding; GO:0006355,regulation of transcription, DNA-templated; GO:0010200,response to chitin	Ankyrin repeats (3 copies)
Cluster-15126.89457	-3.26237	1.43658e-147	8.09989e-145	down	K01051 pectinesterase [EC:3.1.1.11] | (RefSeq) pectinesterase-like (A)	PREDICTED: 21 kDa protein [Gossypium raimondii]	21KD_DAUCA RecName: Full=21 kDa protein; AltName: Full=1.2 protein; Flags: Precursor;	A0A1U8KVS9_GOSHI SubName: Full=21 kDa protein-like {ECO:0000313|RefSeq:XP_016706531.1};	--	GO:0004857,enzyme inhibitor activity	Plant invertase/pectin methylesterase inhibitor
Cluster-15126.160896	7.35656	2.04197e-147	1.14615e-144	up	K10745 ribonuclease H2 subunit C | (RefSeq) uncharacterized protein LOC107416231 (A)	PREDICTED: MLP-like protein 31 [Gossypium arboreum]	MLP28_ARATH RecName: Full=MLP-like protein 28;	A0A0B0PJN9_GOSAR SubName: Full=MLP-like protein 28 {ECO:0000313|EMBL:KHG24649.1};	--	GO:0006952,defense response; GO:0009607,response to biotic stimulus	Pathogenesis-related protein Bet v I family
Cluster-15126.148842	3.54024	4.87344e-147	2.72316e-144	up	K01623 fructose-bisphosphate aldolase, class I [EC:4.1.2.13] | (RefSeq) fructose-bisphosphate aldolase 1, chloroplastic-like (A)	Fructose-bisphosphate aldolase, class-I [Corchorus capsularis]	ALFP2_ARATH RecName: Full=Fructose-bisphosphate aldolase 2, chloroplastic {ECO:0000305}; Short=AtFBA2 {ECO:0000303|PubMed:22561114}; EC=4.1.2.13 {ECO:0000305}; Flags: Precursor;	A0A1R3GG40_COCAP RecName: Full=Fructose-bisphosphate aldolase {ECO:0000256|RuleBase:RU003994, ECO:0000256|SAAS:SAAS00336718}; EC=4.1.2.13 {ECO:0000256|RuleBase:RU003994, ECO:0000256|SAAS:SAAS00336718};	Fructose-biphosphate aldolase	GO:0048046,apoplast; GO:0009507,chloroplast; GO:0009941,chloroplast envelope; GO:0009570,chloroplast stroma; GO:0016020,membrane; GO:0010287,plastoglobule; GO:0009579,thylakoid; GO:0004332,fructose-bisphosphate aldolase activity; GO:0006094,gluconeogenesis; GO:0006096,glycolytic process; GO:0009737,response to abscisic acid; GO:0046686,response to cadmium ion	Fructose-bisphosphate aldolase class-I
Cluster-15126.152483	-2.08247	1.05348e-146	5.8603e-144	down	K03921 acyl-[acyl-carrier-protein] desaturase [EC:1.14.19.2 1.14.19.11 1.14.19.26] | (RefSeq) acyl-[acyl-carrier-protein] desaturase, chloroplastic (A)	stearoyl-acyl carrier protein desaturase [Kosteletzkya virginica]	STAD_GOSHI RecName: Full=Stearoyl-[acyl-carrier-protein] 9-desaturase, chloroplastic; Short=Stearoyl-ACP desaturase; EC=1.14.19.2 {ECO:0000250|UniProtKB:P22337}; AltName: Full=Acyl-[acyl-carrier-protein] desaturase; Flags: Precursor;	C0LP80_KOSVI RecName: Full=Acyl-[acyl-carrier-protein] desaturase {ECO:0000256|RuleBase:RU000582}; EC=1.14.19.- {ECO:0000256|RuleBase:RU000582};	--	GO:0009507,chloroplast; GO:0045300,acyl-[acyl-carrier-protein] desaturase activity; GO:0046872,metal ion binding; GO:0102786,stearoyl-[acp] desaturase activity; GO:0006633,fatty acid biosynthetic process	Fatty acid desaturase
Cluster-15126.139467	-3.29886	1.31723e-146	7.29496e-144	down	K15920 xylan 1,4-beta-xylosidase [EC:3.2.1.37] | (RefSeq) beta-xylosidase/alpha-L-arabinofuranosidase 2 (A)	PREDICTED: beta-xylosidase/alpha-L-arabinofuranosidase 2 [Gossypium raimondii]	XYL2_MEDSV RecName: Full=Beta-xylosidase/alpha-L-arabinofuranosidase 2 {ECO:0000303|PubMed:17615411, ECO:0000312|EMBL:ABQ45228.1}; AltName: Full=Xylan 1,4-beta-xylosidase/Alpha-L-arabinofuranosidase 2; Short=MsXyl2 {ECO:0000303|PubMed:17615411}; Includes: RecName: Full=Beta-xylosidase; EC=3.2.1.37; AltName: Full=1,4-beta-D-xylan xylohydrolase {ECO:0000250|UniProtKB:P48792}; AltName: Full=Xylan 1,…	A0A0D2SLH4_GOSRA SubName: Full=Uncharacterized protein {ECO:0000313|EMBL:KJB31995.1};	--	GO:0005578,NA; GO:0046556,alpha-L-arabinofuranosidase activity; GO:0009044,xylan 1,4-beta-xylosidase activity; GO:0045493,xylan catabolic process	Glycosyl hydrolase family 3 C-terminal domain
Cluster-15126.150219	2.2076	2.05583e-146	1.1335e-143	up	--	uncharacterized protein LOC110422554 [Herrania umbratica]	--	A0A061FVX1_THECC SubName: Full=Uncharacterized protein {ECO:0000313|EMBL:EOY21027.1};	--	--	--
Cluster-15126.184389	-2.81419	5.17358e-146	2.83993e-143	down	K05658 ATP-binding cassette, subfamily B (MDR/TAP), member 1 [EC:3.6.3.44] | (RefSeq) ABC transporter B family member 19-like isoform X1 (A)	PREDICTED: ABC transporter B family member 19-like isoform X1 [Gossypium hirsutum]	AB19B_ARATH RecName: Full=ABC transporter B family member 19; Short=ABC transporter ABCB.19; Short=AtABCB19; AltName: Full=Multidrug resistance protein 11; AltName: Full=P-glycoprotein 19;	A0A1U8PFK0_GOSHI SubName: Full=ABC transporter B family member 19-like isoform X2 {ECO:0000313|RefSeq:XP_016749930.1, ECO:0000313|RefSeq:XP_016749931.1};	Multidrug/pheromone exporter, ABC superfamily	GO:0016021,integral component of membrane; GO:0005886,plasma membrane; GO:0005524,ATP binding; GO:0042626,ATPase activity, coupled to transmembrane movement of substances; GO:0010329,auxin efflux transmembrane transporter activity; GO:0010541,acropetal auxin transport; GO:0043481,anthocyanin accumulation in tissues in response to UV light; GO:0009926,auxin polar transport; GO:0060918,auxin transp…	ABC transporter transmembrane region
Cluster-15126.202176	-3.7632	7.56076e-146	4.13212e-143	down	K01213 galacturan 1,4-alpha-galacturonidase [EC:3.2.1.67] | (RefSeq) polygalacturonase At1g48100-like (A)	PREDICTED: polygalacturonase At1g48100-like [Gossypium hirsutum]	PGLR4_ARATH RecName: Full=Polygalacturonase At1g48100; Short=PG; EC=3.2.1.15; AltName: Full=Pectinase At1g48100; Flags: Precursor;	A0A0B0NJ81_GOSAR SubName: Full=Uncharacterized protein {ECO:0000313|EMBL:KHG11151.1};	--	GO:0005618,cell wall; GO:0005576,extracellular region; GO:0004650,polygalacturonase activity; GO:0005975,carbohydrate metabolic process; GO:0009831,plant-type cell wall modification involved in multidimensional cell growth	Glycosyl hydrolases family 28
Cluster-15126.185047	3.4596	9.75741e-146	5.30935e-143	up	K08712 ATP-binding cassette, subfamily G (WHITE), member 2, SNQ2 | (RefSeq) ABC transporter, ATP-binding protein (A)	pleiotropic drug resistance protein 1-like isoform X1 [Durio zibethinus]	AB40G_ARATH RecName: Full=ABC transporter G family member 40 {ECO:0000303|PubMed:18299247}; Short=ABC transporter ABCG.40 {ECO:0000303|PubMed:18299247}; Short=AtABCG40 {ECO:0000303|PubMed:18299247}; AltName: Full=Pleiotropic drug resistance protein 12 {ECO:0000303|PubMed:12430018, ECO:0000303|PubMed:16506311};	A0A1U8JF99_GOSHI SubName: Full=pleiotropic drug resistance protein 1-like {ECO:0000313|RefSeq:XP_016688950.1};	Pleiotropic drug resistance proteins (PDR1-15), ABC superfamily	GO:0016021,integral component of membrane; GO:0005886,plasma membrane; GO:0005524,ATP binding; GO:0042626,ATPase activity, coupled to transmembrane movement of substances; GO:0080168,abscisic acid transport; GO:0002229,defense response to oomycetes; GO:0006855,drug transmembrane transport; GO:0015692,lead ion transport; GO:0009723,response to ethylene; GO:0009753,response to jasmonic acid; GO:001…	ABC-2 type transporter
Cluster-15126.130408	3.61846	9.92346e-146	5.37623e-143	up	K15639 PHYB activation tagged suppressor 1 [EC:1.14.-.-] | (RefSeq) cytochrome P450 CYP749A22-like (A)	PREDICTED: cytochrome P450 CYP749A22-like [Gossypium raimondii]	C7A22_PANGI RecName: Full=Cytochrome P450 CYP749A22; EC=1.14.-.-; AltName: Full=Cytochrome P450 CYP749A20;	A0A1U8KV34_GOSHI SubName: Full=cytochrome P450 CYP749A22-like isoform X1 {ECO:0000313|RefSeq:XP_016704853.1};	Cytochrome P450 CYP4/CYP19/CYP26 subfamilies	GO:0016021,integral component of membrane; GO:0020037,heme binding; GO:0005506,iron ion binding; GO:0004497,monooxygenase activity; GO:0016705,oxidoreductase activity, acting on paired donors, with incorporation or reduction of molecular oxygen	Cytochrome P450
Cluster-15126.157546	5.66413	2.57859e-145	1.39095e-142	up	K01802 peptidylprolyl isomerase [EC:5.2.1.8] | (RefSeq) peptidyl-prolyl cis-trans isomerase-like (A)	PREDICTED: peptidyl-prolyl cis-trans isomerase-like [Gossypium raimondii]	CYP1_SOYBN RecName: Full=Peptidyl-prolyl cis-trans isomerase 1 {ECO:0000250|UniProtKB:O49886}; Short=PPIase 1 {ECO:0000250|UniProtKB:O49886}; EC=5.2.1.8; AltName: Full=Cyclophilin 1 {ECO:0000303|Ref.1}; AltName: Full=Cyclosporin A-binding protein 1 {ECO:0000250|UniProtKB:O49886}; AltName: Full=Rotamase 1 {ECO:0000250|UniProtKB:O49886};	A0A1U8IUI3_GOSHI RecName: Full=Peptidyl-prolyl cis-trans isomerase {ECO:0000256|RuleBase:RU363019}; Short=PPIase {ECO:0000256|RuleBase:RU363019}; EC=5.2.1.8 {ECO:0000256|RuleBase:RU363019};	Cyclophilin type peptidyl-prolyl cis-trans isomerase	GO:0005737,cytoplasm; GO:0003755,peptidyl-prolyl cis-trans isomerase activity; GO:0006457,protein folding	Cyclophilin type peptidyl-prolyl cis-trans isomerase/CLD
Cluster-15126.186020	2.99729	6.23081e-145	3.34656e-142	up	K00128 aldehyde dehydrogenase (NAD+) [EC:1.2.1.3] | (RefSeq) aldehyde dehydrogenase family 2 member B4, mitochondrial (A)	aldehyde dehydrogenase family 2 member B4, mitochondrial-like [Herrania umbratica]	AL2B7_ARATH RecName: Full=Aldehyde dehydrogenase family 2 member B7, mitochondrial; Short=ALDH2b; EC=1.2.1.3; Flags: Precursor;	A0A061E6W1_THECC SubName: Full=Aldehyde dehydrogenase 2B4 {ECO:0000313|EMBL:EOY00383.1};	Aldehyde dehydrogenase	GO:0005759,mitochondrial matrix; GO:0004029,aldehyde dehydrogenase (NAD) activity	Aldehyde dehydrogenase family
Cluster-15126.141496	3.12082	7.84811e-145	4.19712e-142	up	K08679 UDP-glucuronate 4-epimerase [EC:5.1.3.6] | (RefSeq) UDP-glucuronate 4-epimerase 6-like (A)	UDP-glucuronate 4-epimerase 6-like [Gossypium hirsutum]	GAE6_ARATH RecName: Full=UDP-glucuronate 4-epimerase 6; EC=5.1.3.6; AltName: Full=UDP-glucuronic acid epimerase 6; Short=AtUGlcAE2;	D2WK29_GOSHI SubName: Full=UDP-D-glucuronic acid 4-epimerase {ECO:0000313|EMBL:ADB24770.1}; SubName: Full=UDP-glucuronate 4-epimerase 6-like {ECO:0000313|RefSeq:XP_016722380.1};	UDP-glucose 4-epimerase/UDP-sulfoquinovose synthase	GO:0005768,endosome; GO:0005794,Golgi apparatus; GO:0032580,Golgi cisterna membrane; GO:0016021,integral component of membrane; GO:0005802,trans-Golgi network; GO:0050378,UDP-glucuronate 4-epimerase activity; GO:0050832,defense response to fungus; GO:0050829,defense response to Gram-negative bacterium; GO:0033481,galacturonate biosynthetic process	NAD dependent epimerase/dehydratase family
Cluster-15126.159727	2.81767	3.70821e-144	1.97465e-141	up	--	PREDICTED: tetraspanin-8-like [Gossypium raimondii]	TET7_ARATH RecName: Full=Tetraspanin-7;	A0A0D2P9R8_GOSRA SubName: Full=Uncharacterized protein {ECO:0000313|EMBL:KJB23553.1};	--	GO:0016021,integral component of membrane; GO:0009506,plasmodesma	Tetraspanin family
Cluster-15126.151622	1.78282	1.16079e-143	6.15498e-141	up	K01373 cathepsin F [EC:3.4.22.41] | (RefSeq) cysteine proteinase 15A-like (A)	PREDICTED: cysteine proteinase 15A-like [Gossypium hirsutum]	RD19C_ARATH RecName: Full=Probable cysteine protease RD19C {ECO:0000305}; EC=3.4.22.- {ECO:0000305}; AltName: Full=RD19-like protein 2 {ECO:0000303|PubMed:18708476}; Flags: Precursor;	A0A1U8JYV3_GOSHI SubName: Full=cysteine proteinase 15A-like {ECO:0000313|RefSeq:XP_016693479.1};	Cysteine proteinase Cathepsin F	GO:0005615,extracellular space; GO:0005764,lysosome; GO:0000323,lytic vacuole; GO:0005773,vacuole; GO:0004197,cysteine-type endopeptidase activity; GO:0051603,proteolysis involved in cellular protein catabolic process	Papain family cysteine protease
Cluster-15126.91312	-2.26264	1.43983e-142	7.60226e-140	down	--	CBS domain-containing protein CBSX5-like [Durio zibethinus]	CBSX5_ARATH RecName: Full=CBS domain-containing protein CBSX5;	A0A061F681_THECC SubName: Full=Cystathionine beta-synthase family protein isoform 1 {ECO:0000313|EMBL:EOY12875.1};	5'-AMP-activated protein kinase, gamma subunit	--	CBS domain
Cluster-15126.132505	-4.09441	1.61658e-141	8.49945e-139	down	K00679 phospholipid:diacylglycerol acyltransferase [EC:2.3.1.158] | (RefSeq) hypothetical protein (A)	PREDICTED: GDSL esterase/lipase At1g29660-like [Gossypium hirsutum]	GDL15_ARATH RecName: Full=GDSL esterase/lipase At1g29670; EC=3.1.1.-; AltName: Full=Extracellular lipase At1g29670; Flags: Precursor;	A0A1U8JIU4_GOSHI SubName: Full=GDSL esterase/lipase At1g29660-like {ECO:0000313|RefSeq:XP_016690195.1};	--	GO:0048046,apoplast; GO:0005618,cell wall; GO:0009507,chloroplast; GO:0009534,chloroplast thylakoid; GO:0016788,hydrolase activity, acting on ester bonds; GO:0016042,lipid catabolic process	GDSL-like Lipase/Acylhydrolase
Cluster-15126.156725	2.75682	1.78888e-141	9.36585e-139	up	--	Metallothionein-like protein type 3 [Gossypium arboreum]	MT3_CARPA RecName: Full=Metallothionein-like protein type 3; Short=MT-3;	A0A0B0NU16_GOSAR SubName: Full=Metallothionein-like protein type 3 {ECO:0000313|EMBL:KHG16310.1};	--	GO:0046872,metal ion binding	--
Cluster-15126.89750	-4.75173	5.27917e-141	2.75239e-138	down	K12173 BRCA1-A complex subunit BRE | (RefSeq) BRCA1-A complex subunit BRE-like (A)	Pathogenesis-related thaumatin superfamily protein [Theobroma cacao]	TLPH_ARATH RecName: Full=Thaumatin-like protein; Flags: Precursor;	A0A061FUV3_THECC SubName: Full=Pathogenesis-related thaumatin superfamily protein {ECO:0000313|EMBL:EOY21295.1};	--	--	Thaumatin family
Cluster-15126.142831	2.57349	6.96435e-141	3.61586e-138	up	K01183 chitinase [EC:3.2.1.14] | (RefSeq) acidic mammalian chitinase-like (A)	PREDICTED: acidic mammalian chitinase-like [Gossypium raimondii]	CHIC_ARATH RecName: Full=Class V chitinase {ECO:0000303|PubMed:22936594}; Short=AtChiC {ECO:0000303|PubMed:22936594}; EC=3.2.1.14 {ECO:0000269|PubMed:21390509, ECO:0000269|PubMed:22936594}; Flags: Precursor;	A0A0D2PU19_GOSRA SubName: Full=Uncharacterized protein {ECO:0000313|EMBL:KJB07566.1};	Chitinase	GO:0005618,cell wall; GO:0005576,extracellular region; GO:0008061,chitin binding; GO:0004568,chitinase activity; GO:0008843,endochitinase activity; GO:0035885,exochitinase activity; GO:0005975,carbohydrate metabolic process; GO:0006032,chitin catabolic process; GO:0009737,response to abscisic acid; GO:0009753,response to jasmonic acid; GO:0009651,response to salt stress	Glycosyl hydrolases family 18
Cluster-15126.139410	2.40514	9.49246e-141	4.908e-138	up	K07513 acetyl-CoA acyltransferase 1 [EC:2.3.1.16] | (RefSeq) 3-ketoacyl-CoA thiolase 2, peroxisomal (A)	Peroxisomal 3-ketoacyl-CoA thiolase 3 isoform 1 [Theobroma cacao]	THIK2_ARATH RecName: Full=3-ketoacyl-CoA thiolase 2, peroxisomal; EC=2.3.1.16; AltName: Full=Acetyl-CoA acyltransferase 2; AltName: Full=Beta-ketothiolase 2; AltName: Full=Peroxisomal 3-oxoacyl-CoA thiolase 2; AltName: Full=Peroxisome defective protein 1; Flags: Precursor;	A0A061EK03_THECC SubName: Full=Peroxisomal 3-ketoacyl-CoA thiolase 3 isoform 1 {ECO:0000313|EMBL:EOY05375.1};	3-oxoacyl CoA thiolase	GO:0009507,chloroplast; GO:0009514,glyoxysome; GO:0016020,membrane; GO:0005739,mitochondrion; GO:0005730,nucleolus; GO:0005777,peroxisome; GO:0005774,vacuolar membrane; GO:0003988,acetyl-CoA C-acyltransferase activity; GO:0006635,fatty acid beta-oxidation; GO:0010111,glyoxysome organization; GO:0009695,jasmonic acid biosynthetic process; GO:0031408,oxylipin biosynthetic process; GO:0009789,positi…	Thiolase, N-terminal domain
Cluster-15126.154396	3.07105	5.67748e-140	2.92336e-137	up	K01784 UDP-glucose 4-epimerase [EC:5.1.3.2] | (RefSeq) bifunctional UDP-glucose 4-epimerase and UDP-xylose 4-epimerase 1-like (A)	hypothetical protein B456_008G244600 [Gossypium raimondii]	UGE1_ARATH RecName: Full=Bifunctional UDP-glucose 4-epimerase and UDP-xylose 4-epimerase 1; EC=5.1.3.2; EC=5.1.3.5; AltName: Full=UDP-D-xylose 4-epimerase; AltName: Full=UDP-L-arabinose 4-epimerase; AltName: Full=UDP-galactose 4-epimerase 1; AltName: Full=UDP-glucose 4-epimerase 1; Short=AtUGE1;	A0A0D2RLL0_GOSRA SubName: Full=Uncharacterized protein {ECO:0000313|EMBL:KJB52058.1};	UDP-glucose 4-epimerase/UDP-sulfoquinovose synthase	GO:0005829,cytosol; GO:0005886,plasma membrane; GO:0050373,UDP-arabinose 4-epimerase activity; GO:0003978,UDP-glucose 4-epimerase activity; GO:0045227,capsule polysaccharide biosynthetic process; GO:0071555,cell wall organization; GO:0006012,galactose metabolic process; GO:0033358,UDP-L-arabinose biosynthetic process	GDP-mannose 4,6 dehydratase
Cluster-15126.182166	4.34266	1.37979e-139	7.07538e-137	up	K14165 atypical dual specificity phosphatase [EC:3.1.3.16 3.1.3.48] | (RefSeq) putative dual specificity protein phosphatase DSP8 (A)	PREDICTED: putative dual specificity protein phosphatase DSP8 [Gossypium raimondii]	DSP8_ARATH RecName: Full=Putative dual specificity protein phosphatase DSP8; EC=3.1.3.16; EC=3.1.3.48;	A0A0D2V767_GOSRA SubName: Full=Uncharacterized protein {ECO:0000313|EMBL:KJB65055.1};	Dual specificity phosphatase	GO:0004439,phosphatidylinositol-4,5-bisphosphate 5-phosphatase activity; GO:0004725,protein tyrosine phosphatase activity; GO:0008138,protein tyrosine/serine/threonine phosphatase activity	--
Cluster-15126.153381	2.59443	3.05029e-139	1.55774e-136	up	K15718 linoleate 9S-lipoxygenase [EC:1.13.11.58] | (RefSeq) probable linoleate 9S-lipoxygenase 5 isoform X1 (A)	probable linoleate 9S-lipoxygenase 5 isoform X1 [Durio zibethinus]	LOX15_SOLTU RecName: Full=Probable linoleate 9S-lipoxygenase 5; EC=1.13.11.58; AltName: Full=Leaf lipoxygenase;	A0A0D2VEC8_GOSRA RecName: Full=Lipoxygenase {ECO:0000256|RuleBase:RU003975}; EC=1.13.11.- {ECO:0000256|RuleBase:RU003975};	--	GO:0005737,cytoplasm; GO:0046872,metal ion binding; GO:0016702,oxidoreductase activity, acting on single donors with incorporation of molecular oxygen, incorporation of two atoms of oxygen; GO:0031408,oxylipin biosynthetic process	Lipoxygenase
Cluster-15126.116712	3.66884	6.09973e-139	3.10232e-136	up	K00679 phospholipid:diacylglycerol acyltransferase [EC:2.3.1.158] | (RefSeq) hypothetical protein (A)	PREDICTED: GDSL esterase/lipase APG-like [Gossypium hirsutum]	APG2_ARATH RecName: Full=GDSL esterase/lipase APG; EC=3.1.1.-; AltName: Full=Extracellular lipase APG; Flags: Precursor;	A0A1U8JJL7_GOSHI SubName: Full=GDSL esterase/lipase APG-like {ECO:0000313|RefSeq:XP_016688499.1};	--	GO:0048046,apoplast; GO:0016788,hydrolase activity, acting on ester bonds; GO:0016042,lipid catabolic process	Coronavirus 5a protein
Cluster-15126.165407	4.62304	2.12846e-138	1.07813e-135	up	K09597 signal peptide peptidase-like 2B [EC:3.4.23.-] | (RefSeq) signal peptide peptidase-like 2 (A)	signal peptide peptidase-like 2 [Herrania umbratica]	SIPL2_ARATH RecName: Full=Signal peptide peptidase-like 2; Short=AtSPPL2; EC=3.4.23.-; Flags: Precursor;	A0A061G4J2_THECC SubName: Full=Signal peptide peptidase-like 2 isoform 1 {ECO:0000313|EMBL:EOY24765.1};	Uncharacterized conserved protein, contains PA domain	GO:0005768,endosome; GO:0010008,endosome membrane; GO:0030660,Golgi-associated vesicle membrane; GO:0071458,integral component of cytoplasmic side of endoplasmic reticulum membrane; GO:0071556,integral component of lumenal side of endoplasmic reticulum membrane; GO:0005765,lysosomal membrane; GO:0004190,aspartic-type endopeptidase activity	Signal peptide peptidase
Cluster-15126.108417	-3.79605	1.28724e-137	6.49387e-135	down	K00660 chalcone synthase [EC:2.3.1.74] | (RefSeq) chalcone synthase 1 (A)	PREDICTED: chalcone synthase 1 [Gossypium raimondii]	CHSY_HYPAN RecName: Full=Chalcone synthase; EC=2.3.1.74; AltName: Full=Naringenin-chalcone synthase;	A0A1U8LIL8_GOSHI SubName: Full=chalcone synthase 1 {ECO:0000313|RefSeq:XP_016714350.1};	--	GO:0016210,naringenin-chalcone synthase activity; GO:0009813,flavonoid biosynthetic process	Chalcone and stilbene synthases, N-terminal domain
Cluster-15126.147925	2.11912	1.96286e-137	9.86236e-135	up	K08237 hydroquinone glucosyltransferase [EC:2.4.1.218] | (RefSeq) hydroquinone glucosyltransferase-like (A)	PREDICTED: hydroquinone glucosyltransferase-like [Gossypium raimondii]	HQGT_RAUSE RecName: Full=Hydroquinone glucosyltransferase; EC=2.4.1.218; AltName: Full=Arbutin synthase;	A0A0D2SHV6_GOSRA RecName: Full=Glycosyltransferase {ECO:0000256|RuleBase:RU362057}; EC=2.4.1.- {ECO:0000256|RuleBase:RU362057};	UDP-glucuronosyl and UDP-glucosyl transferase	GO:0050505,hydroquinone glucosyltransferase activity; GO:0008152,metabolic process	UDP-glucoronosyl and UDP-glucosyl transferase
Cluster-15126.82883	-3.06789	2.71994e-137	1.36114e-134	down	K05658 ATP-binding cassette, subfamily B (MDR/TAP), member 1 [EC:3.6.3.44] | (RefSeq) ABC transporter B family member 19 (A)	PREDICTED: ABC transporter B family member 19 [Gossypium arboreum]	AB19B_ARATH RecName: Full=ABC transporter B family member 19; Short=ABC transporter ABCB.19; Short=AtABCB19; AltName: Full=Multidrug resistance protein 11; AltName: Full=P-glycoprotein 19;	A0A1U8PFK0_GOSHI SubName: Full=ABC transporter B family member 19-like isoform X2 {ECO:0000313|RefSeq:XP_016749930.1, ECO:0000313|RefSeq:XP_016749931.1};	Multidrug/pheromone exporter, ABC superfamily	GO:0016021,integral component of membrane; GO:0005886,plasma membrane; GO:0005524,ATP binding; GO:0042626,ATPase activity, coupled to transmembrane movement of substances; GO:0010329,auxin efflux transmembrane transporter activity; GO:0010541,acropetal auxin transport; GO:0043481,anthocyanin accumulation in tissues in response to UV light; GO:0009926,auxin polar transport; GO:0060918,auxin transp…	ABC transporter transmembrane region
Cluster-15126.61910	-4.20677	9.30033e-137	4.63554e-134	down	K19984 exocyst complex component 5 | (RefSeq) uncharacterized protein LOC112294431 (A)	PREDICTED: formin-like protein 2 [Theobroma cacao]	FH1_ARATH RecName: Full=Formin-like protein 1; Short=AtFH1; Short=AtFORMIN-8; Flags: Precursor;	A0A061EQL5_THECC RecName: Full=Formin-like protein {ECO:0000256|RuleBase:RU361260};	Rho GTPase effector BNI1 and related formins	GO:0005618,cell wall; GO:0016021,integral component of membrane; GO:0016020,membrane; GO:0005886,plasma membrane; GO:0003779,actin binding; GO:0051015,actin filament binding; GO:0030036,actin cytoskeleton organization; GO:0045010,actin nucleation; GO:0051016,barbed-end actin filament capping	Formin Homology 2 Domain
Cluster-15126.105288	-3.41009	1.53779e-136	7.63426e-134	down	--	PREDICTED: protein IQ-DOMAIN 1-like [Gossypium arboreum]	IQD14_ARATH RecName: Full=Protein IQ-DOMAIN 14;	A0A0B0MHH9_GOSAR SubName: Full=Protein IQ-DOMAIN 1-like protein {ECO:0000313|EMBL:KHG01628.1};	--	--	Protein of unknown function (DUF4005)
Cluster-15126.83899	3.25618	2.83312e-136	1.4009e-133	up	K21630 GATA-type zinc finger protein 1 | (RefSeq) GATA transcription factor 6-like (A)	PREDICTED: GATA transcription factor 4-like [Gossypium hirsutum]	GAT12_ARATH RecName: Full=GATA transcription factor 12 {ECO:0000303|PubMed:15084732};	A0A1U8MJ94_GOSHI RecName: Full=GATA transcription factor {ECO:0000256|PIRNR:PIRNR016992};	GATA-4/5/6 transcription factors	GO:0005634,nucleus; GO:0005667,transcription factor complex; GO:0003682,chromatin binding; GO:0003700,DNA-binding transcription factor activity; GO:0000977,RNA polymerase II regulatory region sequence-specific DNA binding; GO:0001085,RNA polymerase II transcription factor binding; GO:0001228,DNA-binding transcription activator activity, RNA polymerase II-specific; GO:0008270,zinc ion binding; GO:…	GATA zinc finger
Cluster-15126.163710	-1.75337	3.03129e-136	1.49296e-133	down	K16818 phospholipase A1 [EC:3.1.1.32] | (RefSeq) phospholipase A(1) DAD1, chloroplastic-like (A)	PREDICTED: uncharacterized protein LOC105802220 [Gossypium raimondii]	PLA16_ARATH RecName: Full=Phospholipase A1-Igamma2, chloroplastic; EC=3.1.1.-; Flags: Precursor;	A0A1U8K3C7_GOSHI SubName: Full=uncharacterized protein LOC107911981 {ECO:0000313|RefSeq:XP_016695493.1};	Predicted lipase	GO:0009507,chloroplast; GO:0047714,galactolipase activity; GO:0008970,phospholipase A1 activity; GO:0004806,triglyceride lipase activity; GO:0016042,lipid catabolic process	Lipase (class 3)
Cluster-15126.120229	-3.76522	1.84206e-135	9.03677e-133	down	K03860 phosphatidylinositol glycan, class Q | (RefSeq) N-acetylglucosaminyl-phosphatidylinositol biosynthetic protein gpi1-like (A)	PREDICTED: gibberellin-regulated protein 14 isoform X3 [Gossypium raimondii]	GASAE_ARATH RecName: Full=Gibberellin-regulated protein 14; AltName: Full=GAST1 protein homolog 14; Flags: Precursor;	A0A0D2M3B1_GOSRA SubName: Full=Uncharacterized protein {ECO:0000313|EMBL:KJB11452.1};	--	GO:0005576,extracellular region; GO:0005886,plasma membrane; GO:0009740,gibberellic acid mediated signaling pathway; GO:2000377,regulation of reactive oxygen species metabolic process; GO:0009737,response to abscisic acid; GO:0009739,response to gibberellin; GO:0009651,response to salt stress	Gibberellin regulated protein
Cluster-15126.135764	2.17114	4.34359e-135	2.12252e-132	up	K04392 Ras-related C3 botulinum toxin substrate 1 | (RefSeq) rac-like GTP-binding protein 5 (A)	rac-like GTP-binding protein 5 [Herrania umbratica]	RAC5_ARATH RecName: Full=Rac-like GTP-binding protein ARAC5; AltName: Full=GTPase protein ROP4; Flags: Precursor;	A0A1R3HVX8_COCAP SubName: Full=Small GTPase superfamily {ECO:0000313|EMBL:OMO74512.1};	Ras-related small GTPase, Rho type	GO:0005737,cytoplasm; GO:0005730,nucleolus; GO:0005634,nucleus; GO:0009524,phragmoplast; GO:0005886,plasma membrane; GO:0005525,GTP binding; GO:0003924,GTPase activity; GO:0019901,protein kinase binding; GO:0007264,small GTPase mediated signal transduction	Ubiquitin-conjugating enzyme
Cluster-15126.152613	4.00639	5.7941e-135	2.82025e-132	up	--	--	--	--	--	--	--
Cluster-15126.155081	4.13339	9.57503e-135	4.64247e-132	up	K05658 ATP-binding cassette, subfamily B (MDR/TAP), member 1 [EC:3.6.3.44] | (RefSeq) ABC transporter B family member 21-like isoform X1 (A)	ABC transporter B family member 21-like isoform X1 [Durio zibethinus]	AB11B_ARATH RecName: Full=ABC transporter B family member 11; Short=ABC transporter ABCB.11; Short=AtABCB11; AltName: Full=Multidrug resistance protein 8; AltName: Full=P-glycoprotein 11;	A0A0D2TDH6_GOSRA SubName: Full=Uncharacterized protein {ECO:0000313|EMBL:KJB41715.1};	Multidrug/pheromone exporter, ABC superfamily	GO:0016021,integral component of membrane; GO:0005886,plasma membrane; GO:0009506,plasmodesma; GO:0005524,ATP binding; GO:0042626,ATPase activity, coupled to transmembrane movement of substances; GO:0010329,auxin efflux transmembrane transporter activity; GO:0010540,basipetal auxin transport	ABC transporter transmembrane region
Cluster-15126.132985	1.66337	1.55571e-134	7.51366e-132	up	K07213 copper chaperone | (RefSeq) heavy metal-associated isoprenylated plant protein 33-like isoform X1 (A)	PREDICTED: protein EARLY RESPONSIVE TO DEHYDRATION 15-like [Gossypium hirsutum]	ERD15_ARATH RecName: Full=Protein EARLY RESPONSIVE TO DEHYDRATION 15; AltName: Full=PAM2-containing protein CID1; AltName: Full=Polyadenylate-binding protein-interacting protein 1; Short=PABP-interacting protein 1; Short=Poly(A)-binding protein-interacting protein 1; AltName: Full=Protein CTC-INTERACTING DOMAIN 1; AltName: Full=Protein LIGHT STRESS-REGULATED 1;	A0A1U8KYP9_GOSHI SubName: Full=protein EARLY RESPONSIVE TO DEHYDRATION 15-like {ECO:0000313|RefSeq:XP_016705889.1};	--	GO:0005737,cytoplasm; GO:0009617,response to bacterium; GO:0009644,response to high light intensity; GO:0009414,response to water deprivation	Ataxin-2 C-terminal region
Cluster-15126.188926	2.22544	2.19588e-134	1.05646e-131	up	K01179 endoglucanase [EC:3.2.1.4] | (RefSeq) endoglucanase 6-like (A)	PREDICTED: endoglucanase 6-like [Gossypium arboreum]	GUN6_ARATH RecName: Full=Endoglucanase 6; EC=3.2.1.4; AltName: Full=Endo-1,4-beta glucanase 6; Flags: Precursor;	A0A0B0NRA7_GOSAR RecName: Full=Endoglucanase {ECO:0000256|RuleBase:RU361166}; EC=3.2.1.4 {ECO:0000256|RuleBase:RU361166};	--	GO:0005576,extracellular region; GO:0030246,carbohydrate binding; GO:0008810,cellulase activity; GO:0071555,cell wall organization; GO:0030245,cellulose catabolic process	Glycosyl hydrolase family 9
Cluster-15126.242994	-3.41214	4.92707e-134	2.36134e-131	down	K00430 peroxidase [EC:1.11.1.7] | (RefSeq) peroxidase 3-like (A)	PREDICTED: peroxidase 3-like [Gossypium arboreum]	PER3_ARATH RecName: Full=Peroxidase 3; Short=Atperox P3; EC=1.11.1.7; AltName: Full=ATPRC; AltName: Full=RCI3A; AltName: Full=Rare cold-inducible protein; Flags: Precursor;	A0A0B0N2Q0_GOSAR RecName: Full=Peroxidase {ECO:0000256|RuleBase:RU362060, ECO:0000256|SAAS:SAAS00709852}; EC=1.11.1.7 {ECO:0000256|RuleBase:RU362060, ECO:0000256|SAAS:SAAS00709852};	--	GO:0005783,endoplasmic reticulum; GO:0005576,extracellular region; GO:0009505,plant-type cell wall; GO:0009506,plasmodesma; GO:0020037,heme binding; GO:0046872,metal ion binding; GO:0004601,peroxidase activity; GO:0042744,hydrogen peroxide catabolic process; GO:0042538,hyperosmotic salinity response; GO:0009664,plant-type cell wall organization; GO:0009409,response to cold; GO:0009269,response to…	Peroxidase
Cluster-15126.85380	-4.08302	9.46456e-134	4.51858e-131	down	K19891 glucan endo-1,3-beta-glucosidase 1/2/3 [EC:3.2.1.39] | (RefSeq) glucan endo-1,3-beta-glucosidase 1-like (A)	PREDICTED: glucan endo-1,3-beta-glucosidase 1-like [Gossypium hirsutum]	E133_ARATH RecName: Full=Glucan endo-1,3-beta-glucosidase 3; EC=3.2.1.39; AltName: Full=(1->3)-beta-glucan endohydrolase 3; Short=(1->3)-beta-glucanase 3; AltName: Full=Beta-1,3-endoglucanase 3; Short=Beta-1,3-glucanase 3; Flags: Precursor;	A0A1U8NBE2_GOSHI SubName: Full=glucan endo-1,3-beta-glucosidase 1-like {ECO:0000313|RefSeq:XP_016735283.1};	--	GO:0031225,anchored component of membrane; GO:0046658,anchored component of plasma membrane; GO:0005886,plasma membrane; GO:0042973,glucan endo-1,3-beta-D-glucosidase activity; GO:0004553,hydrolase activity, hydrolyzing O-glycosyl compounds; GO:0030247,polysaccharide binding; GO:0005975,carbohydrate metabolic process; GO:0006952,defense response	X8 domain
Cluster-15126.195014	3.36001	1.19258e-133	5.67191e-131	up	K09422 transcription factor MYB, plant | (RefSeq) myb-related protein 308-like (A)	PREDICTED: myb-related protein Zm38-like [Gossypium arboreum]	MYB30_ANTMA RecName: Full=Myb-related protein 330;	A0A0B0MZV3_GOSAR SubName: Full=Myb-related protein {ECO:0000313|EMBL:KHG05049.1};	Transcription factor, Myb superfamily	GO:0005634,nucleus; GO:0003677,DNA binding; GO:0006355,regulation of transcription, DNA-templated; GO:0006351,transcription, DNA-templated	Myb-like DNA-binding domain
Cluster-15126.184829	-2.6501	3.00793e-133	1.42513e-130	down	K22683 aspartyl protease family protein [EC:3.4.23.-] | (RefSeq) hypothetical protein (A)	aspartyl protease AED3-like [Durio zibethinus]	AED3_ARATH RecName: Full=Aspartyl protease AED3 {ECO:0000303|PubMed:24755512}; EC=3.4.23.- {ECO:0000305}; AltName: Full=Apoplastic EDS1-dependent protein 3 {ECO:0000303|PubMed:24755512}; Flags: Precursor;	A0A061FET5_THECC SubName: Full=Eukaryotic aspartyl protease family protein {ECO:0000313|EMBL:EOY15428.1};	Aspartyl protease	GO:0048046,apoplast; GO:0005618,cell wall; GO:0009505,plant-type cell wall; GO:0004190,aspartic-type endopeptidase activity; GO:0000166,nucleotide binding; GO:0030163,protein catabolic process; GO:0006508,proteolysis; GO:0043067,regulation of programmed cell death; GO:0009627,systemic acquired resistance	Xylanase inhibitor N-terminal
Cluster-15126.153433	3.42896	1.95591e-132	9.2318e-130	up	--	--	--	--	--	--	--
Cluster-15126.166382	3.40347	3.40183e-132	1.59959e-129	up	K01507 inorganic pyrophosphatase [EC:3.6.1.1] | (RefSeq) H+-PPase family transporter: proton (A)	PREDICTED: pyrophosphate-energized vacuolar membrane proton pump-like [Gossypium arboreum]	AVP_VIGRR RecName: Full=Pyrophosphate-energized vacuolar membrane proton pump; EC=3.6.1.1; AltName: Full=Pyrophosphate-energized inorganic pyrophosphatase; Short=H(+)-PPase; AltName: Full=Vacuolar H(+)-pyrophosphatase;	A0A0B0MS34_GOSAR SubName: Full=Pyrophosphate-energized vacuolar membrane proton pump {ECO:0000313|EMBL:KHG04918.1};	--	GO:0016021,integral component of membrane; GO:0005774,vacuolar membrane; GO:0009678,hydrogen-translocating pyrophosphatase activity; GO:0004427,inorganic diphosphatase activity; GO:0046872,metal ion binding; GO:0015992,NA	Inorganic H+ pyrophosphatase
Cluster-15126.118081	-2.6731	7.50183e-132	3.51421e-129	down	K09841 xanthoxin dehydrogenase [EC:1.1.1.288] | (RefSeq) zerumbone synthase (A)	PREDICTED: secoisolariciresinol dehydrogenase-like [Gossypium raimondii]	SILD_PODPE RecName: Full=Secoisolariciresinol dehydrogenase; EC=1.1.1.331; Flags: Fragment;	A0A0D2SWG5_GOSRA SubName: Full=Uncharacterized protein {ECO:0000313|EMBL:KJB46406.1};	Reductases with broad range of substrate specificities	GO:0000166,nucleotide binding; GO:0016491,oxidoreductase activity	Enoyl-(Acyl carrier protein) reductase
Cluster-15126.202025	-2.53913	1.09827e-131	5.12555e-129	down	K22683 aspartyl protease family protein [EC:3.4.23.-] | (RefSeq) aspartyl protease family protein 2-like (A)	PREDICTED: aspartyl protease AED3-like [Gossypium hirsutum]	AED3_ARATH RecName: Full=Aspartyl protease AED3 {ECO:0000303|PubMed:24755512}; EC=3.4.23.- {ECO:0000305}; AltName: Full=Apoplastic EDS1-dependent protein 3 {ECO:0000303|PubMed:24755512}; Flags: Precursor;	A0A1U8NSJ5_GOSHI SubName: Full=aspartyl protease AED3-like {ECO:0000313|RefSeq:XP_016741951.1};	Aspartyl protease	GO:0048046,apoplast; GO:0005618,cell wall; GO:0009505,plant-type cell wall; GO:0004190,aspartic-type endopeptidase activity; GO:0000166,nucleotide binding; GO:0030163,protein catabolic process; GO:0006508,proteolysis; GO:0043067,regulation of programmed cell death; GO:0009627,systemic acquired resistance	Xylanase inhibitor C-terminal
Cluster-15126.175513	3.73788	1.9017e-131	8.84197e-129	up	K14484 auxin-responsive protein IAA | (RefSeq) auxin-induced protein AUX28-like (A)	PREDICTED: auxin-induced protein AUX28-like [Gossypium raimondii]	AUX28_SOYBN RecName: Full=Auxin-induced protein AUX28;	A0A1U8L6N6_GOSHI RecName: Full=Auxin-responsive protein {ECO:0000256|RuleBase:RU004549};	--	GO:0005634,nucleus; GO:0009734,auxin-activated signaling pathway; GO:0006355,regulation of transcription, DNA-templated; GO:0006351,transcription, DNA-templated	AUX/IAA family
Cluster-15126.154459	4.09272	7.73733e-131	3.58411e-128	up	K01728 pectate lyase [EC:4.2.2.2] | (RefSeq) probable pectate lyase 5 (A)	PREDICTED: probable pectate lyase 5 [Gossypium arboreum]	PLY_ZINVI RecName: Full=Pectate lyase; EC=4.2.2.2; AltName: Full=ZePel; Flags: Precursor;	A0A0B0PDH7_GOSAR RecName: Full=Pectate lyase {ECO:0000256|RuleBase:RU361123}; EC=4.2.2.2 {ECO:0000256|RuleBase:RU361123};	--	GO:0046872,metal ion binding; GO:0030570,pectate lyase activity; GO:0045490,pectin catabolic process	--
Cluster-15126.212418	-4.63737	1.15768e-130	5.3428e-128	down	K12450 UDP-glucose 4,6-dehydratase [EC:4.2.1.76] | (RefSeq) trifunctional UDP-glucose 4,6-dehydratase/UDP-4-keto-6-deoxy-D-glucose 3,5-epimerase/UDP-4-keto-L-rhamnose-reductase RHM1 (A)	Rhamnose biosynthesis 1 isoform 1 [Theobroma cacao]	RHM1_ARATH RecName: Full=Trifunctional UDP-glucose 4,6-dehydratase/UDP-4-keto-6-deoxy-D-glucose 3,5-epimerase/UDP-4-keto-L-rhamnose-reductase RHM1 {ECO:0000305|PubMed:17190829}; AltName: Full=Protein REPRESSOR OF LRX1 1 {ECO:0000303|PubMed:18567791}; AltName: Full=Rhamnose biosynthetic enzyme 1; Short=AtRHM1; Includes: RecName: Full=UDP-glucose 4,6-dehydratase {ECO:0000305|PubMed:17190829}; EC=4.…	A0A061DJU6_THECC SubName: Full=Rhamnose biosynthesis 1 isoform 1 {ECO:0000313|EMBL:EOX92989.1};	Putative NAD+-dependent epimerases	GO:0005829,cytosol; GO:0009506,plasmodesma; GO:0008460,dTDP-glucose 4,6-dehydratase activity; GO:0016853,isomerase activity; GO:0016491,oxidoreductase activity; GO:0050377,UDP-glucose 4,6-dehydratase activity; GO:0010280,UDP-L-rhamnose synthase activity; GO:0010315,auxin efflux; GO:0030154,cell differentiation; GO:0071555,cell wall organization; GO:0051555,flavonol biosynthetic process; GO:004212…	RmlD substrate binding domain
Cluster-15126.97706	3.29494	2.27573e-130	1.04639e-127	up	K20659 lupeol synthase [EC:5.4.99.41] | (RefSeq) lupeol synthase-like (A)	hypothetical protein B456_010G223600 [Gossypium raimondii]	BAMS_BETPL RecName: Full=Beta-amyrin synthase; EC=5.4.99.39;	A0A0D2UH77_GOSRA RecName: Full=Terpene cyclase/mutase family member {ECO:0000256|RuleBase:RU362003}; EC=5.4.99.- {ECO:0000256|RuleBase:RU362003};	Oxidosqualene-lanosterol cyclase and related proteins	GO:0042300,beta-amyrin synthase activity; GO:0019745,pentacyclic triterpenoid biosynthetic process	Squalene-hopene cyclase N-terminal domain
Cluster-15126.109329	-2.39873	4.22264e-130	1.93445e-127	down	K19891 glucan endo-1,3-beta-glucosidase 1/2/3 [EC:3.2.1.39] | (RefSeq) glucan endo-1,3-beta-glucosidase 3-like isoform X1 (A)	PREDICTED: glucan endo-1,3-beta-glucosidase 12-like [Gossypium hirsutum]	E1310_ARATH RecName: Full=Glucan endo-1,3-beta-glucosidase 10; EC=3.2.1.39; AltName: Full=(1->3)-beta-glucan endohydrolase 10; Short=(1->3)-beta-glucanase 10; AltName: Full=Beta-1,3-endoglucanase 10; Short=Beta-1,3-glucanase 10; AltName: Full=Putative plasmodesmal associated protein {ECO:0000303|PubMed:17270015}; Short=AtBG_ppap {ECO:0000303|PubMed:17270015}; Flags: Precursor;	A0A1U8P562_GOSHI SubName: Full=glucan endo-1,3-beta-glucosidase 12-like {ECO:0000313|RefSeq:XP_016746260.1};	--	GO:0031225,anchored component of membrane; GO:0046658,anchored component of plasma membrane; GO:0005618,cell wall; GO:0005783,endoplasmic reticulum; GO:0009505,plant-type cell wall; GO:0005886,plasma membrane; GO:0009506,plasmodesma; GO:0042973,glucan endo-1,3-beta-D-glucosidase activity; GO:0030247,polysaccharide binding; GO:0005975,carbohydrate metabolic process; GO:0007154,cell communication; …	Glycosyl hydrolases family 17
Cluster-15126.186518	-2.36704	5.3959e-130	2.46288e-127	down	K01179 endoglucanase [EC:3.2.1.4] | (RefSeq) endoglucanase 17-like (A)	endoglucanase 17-like precursor [Gossypium hirsutum]	GUN17_ARATH RecName: Full=Endoglucanase 17; EC=3.2.1.4; AltName: Full=Endo-1,4-beta glucanase 17; Flags: Precursor;	A0A068EXJ9_GOSHI RecName: Full=Endoglucanase {ECO:0000256|RuleBase:RU361166}; EC=3.2.1.4 {ECO:0000256|RuleBase:RU361166};	--	GO:0005576,extracellular region; GO:0008810,cellulase activity; GO:0071555,cell wall organization; GO:0030245,cellulose catabolic process	Glycosyl hydrolase family 9
Cluster-15126.134630	3.2627	5.55013e-130	2.52404e-127	up	K12126 phytochrome-interacting factor 3 | (RefSeq) transcription factor PIF3-like (A)	PREDICTED: transcription factor UNE12-like [Gossypium raimondii]	UNE12_ARATH RecName: Full=Transcription factor UNE12; AltName: Full=Basic helix-loop-helix protein 59; Short=AtbHLH59; Short=bHLH 59; AltName: Full=Protein UNFERTILIZED EMBRYO SAC 12; AltName: Full=Transcription factor EN 93; AltName: Full=bHLH transcription factor bHLH059;	A0A0D2SS58_GOSRA SubName: Full=Uncharacterized protein {ECO:0000313|EMBL:KJB44876.1};	--	GO:0005634,nucleus; GO:0001046,core promoter sequence-specific DNA binding; GO:0003700,DNA-binding transcription factor activity; GO:0046983,protein dimerization activity; GO:0001228,DNA-binding transcription activator activity, RNA polymerase II-specific; GO:0009567,double fertilization forming a zygote and endosperm; GO:0007275,multicellular organism development; GO:0031347,regulation of defens…	Helix-loop-helix DNA-binding domain
Cluster-15126.182453	4.26205	6.17058e-130	2.79599e-127	up	--	--	--	--	--	--	--
Cluster-15126.83414	3.01489	2.19066e-129	9.89028e-127	up	--	Jasmonate-induced [Gossypium arboreum]	--	A0A0B0NYG9_GOSAR SubName: Full=Jasmonate-induced {ECO:0000313|EMBL:KHG17825.1};	--	--	--
Cluster-15126.138687	3.36701	4.46719e-129	2.00954e-126	up	--	zinc finger CCCH domain-containing protein 29-like [Durio zibethinus]	C3H29_ARATH RecName: Full=Zinc finger CCCH domain-containing protein 29; Short=AtC3H29; AltName: Full=AtSZF2;	A0A061FL10_THECC SubName: Full=Zinc finger family protein {ECO:0000313|EMBL:EOY17761.1};	CCCH-type Zn-finger protein	GO:0005634,nucleus; GO:0003677,DNA binding; GO:0003700,DNA-binding transcription factor activity; GO:0046872,metal ion binding; GO:0050832,defense response to fungus; GO:0006355,regulation of transcription, DNA-templated; GO:0010200,response to chitin; GO:0009409,response to cold	--
Cluster-15126.150083	4.95049	6.01207e-129	2.69477e-126	up	--	CASP-like protein 1D1 [Herrania umbratica]	CSPLD_POPTR RecName: Full=CASP-like protein 1D1; Short=PtCASPL1D1;	A0A061EMY7_THECC RecName: Full=CASP-like protein {ECO:0000256|RuleBase:RU361233};	--	GO:0016021,integral component of membrane; GO:0005886,plasma membrane; GO:0051536,iron-sulfur cluster binding	Domain of unknown function (DUF588)
Cluster-15126.146550	3.73366	1.20872e-128	5.39836e-126	up	K19747 BAHD acyltransferase [EC:2.3.1.-] | (RefSeq) BAHD acyltransferase DCR (A)	uncharacterized acetyltransferase At3g50280-like [Durio zibethinus]	Y3028_ARATH RecName: Full=Uncharacterized acetyltransferase At3g50280; EC=2.3.1.-;	A0A1U8MBR8_GOSHI SubName: Full=uncharacterized acetyltransferase At3g50280-like {ECO:0000313|RefSeq:XP_016722994.1};	--	GO:0016747,transferase activity, transferring acyl groups other than amino-acyl groups	Transferase family
Cluster-15126.164065	2.49855	1.94095e-128	8.63772e-126	up	K09597 signal peptide peptidase-like 2B [EC:3.4.23.-] | (RefSeq) signal peptide peptidase-like 2 (A)	PREDICTED: signal peptide peptidase-like 2 [Theobroma cacao]	SIPL2_ARATH RecName: Full=Signal peptide peptidase-like 2; Short=AtSPPL2; EC=3.4.23.-; Flags: Precursor;	A0A061G4J2_THECC SubName: Full=Signal peptide peptidase-like 2 isoform 1 {ECO:0000313|EMBL:EOY24765.1};	Uncharacterized conserved protein, contains PA domain	GO:0005768,endosome; GO:0010008,endosome membrane; GO:0030660,Golgi-associated vesicle membrane; GO:0071458,integral component of cytoplasmic side of endoplasmic reticulum membrane; GO:0071556,integral component of lumenal side of endoplasmic reticulum membrane; GO:0005765,lysosomal membrane; GO:0004190,aspartic-type endopeptidase activity	Signal peptide peptidase
Cluster-15126.114250	1.93296	5.54585e-128	2.45926e-125	up	K15397 3-ketoacyl-CoA synthase [EC:2.3.1.199] | (RefSeq) 3-ketoacyl-CoA synthase 10-like (A)	3-ketoacyl-CoA synthase 10 -like protein [Gossypium arboreum]	KCS10_ARATH RecName: Full=3-ketoacyl-CoA synthase 10 {ECO:0000303|PubMed:18465198}; Short=KCS-10 {ECO:0000303|PubMed:18465198}; EC=2.3.1.199 {ECO:0000305}; AltName: Full=Protein FIDDLEHEAD {ECO:0000303|PubMed:10559443}; AltName: Full=Very long-chain fatty acid condensing enzyme 10 {ECO:0000303|PubMed:18465198}; Short=VLCFA condensing enzyme 10 {ECO:0000303|PubMed:18465198};	A0A0B0NR20_GOSAR RecName: Full=3-ketoacyl-CoA synthase {ECO:0000256|PIRNR:PIRNR036417}; EC=2.3.1.- {ECO:0000256|PIRNR:PIRNR036417};	--	GO:0005783,endoplasmic reticulum; GO:0005789,endoplasmic reticulum membrane; GO:0016021,integral component of membrane; GO:0016020,membrane; GO:0102336,3-oxo-arachidoyl-CoA synthase activity; GO:0102337,3-oxo-cerotoyl-CoA synthase activity; GO:0102338,3-oxo-lignoceronyl-CoA synthase activity; GO:0102756,very-long-chain 3-ketoacyl-CoA synthase activity; GO:0006633,fatty acid biosynthetic process; …	FAE1/Type III polyketide synthase-like protein
Cluster-15126.192802	-7.83146	1.22358e-127	5.40664e-125	down	--	PREDICTED: mavicyanin-like [Gossypium hirsutum]	MAVI_CUCPE RecName: Full=Mavicyanin;	A0A1U8L651_GOSHI SubName: Full=mavicyanin-like {ECO:0000313|RefSeq:XP_016708614.1};	--	GO:0009055,electron transfer activity; GO:0046872,metal ion binding	Plastocyanin-like domain
Cluster-15126.132265	-2.11908	1.25107e-127	5.50856e-125	down	K01723 hydroperoxide dehydratase [EC:4.2.1.92] | (RefSeq) allene oxide synthase-like (A)	PREDICTED: allene oxide synthase-like [Gossypium hirsutum]	AOS1_SOLLC RecName: Full=Allene oxide synthase 1, chloroplastic {ECO:0000303|PubMed:12351632}; Short=LeAOS1 {ECO:0000303|PubMed:12351632}; EC=4.2.1.92 {ECO:0000305}; AltName: Full=Cytochrome P450 74A {ECO:0000305}; Flags: Precursor;	A0A1U8MA95_GOSHI SubName: Full=allene oxide synthase-like {ECO:0000313|RefSeq:XP_016723685.1};	--	GO:0009941,chloroplast envelope; GO:0009535,chloroplast thylakoid membrane; GO:0020037,heme binding; GO:0047987,hydroperoxide dehydratase activity; GO:0005506,iron ion binding; GO:0004497,monooxygenase activity; GO:0016705,oxidoreductase activity, acting on paired donors, with incorporation or reduction of molecular oxygen; GO:0006952,defense response; GO:0009695,jasmonic acid biosynthetic proces…	Cytochrome P450
Cluster-15126.159605	2.71374	1.37611e-127	6.03776e-125	up	--	PREDICTED: endonuclease 1-like isoform X1 [Gossypium hirsutum]	ENDO1_ARATH RecName: Full=Endonuclease 1; Short=AtENDO1; EC=3.1.30.1; AltName: Full=Bifunctional nuclease I; Short=AtBFN1; AltName: Full=Deoxyribonuclease ENDO1; AltName: Full=Single-stranded-nucleate endonuclease ENDO1; Flags: Precursor;	A0A1U8MWJ3_GOSHI SubName: Full=endonuclease 1-like isoform X1 {ECO:0000313|RefSeq:XP_016731206.1};	--	GO:0016891,endoribonuclease activity, producing 5'-phosphomonoesters; GO:0046872,metal ion binding; GO:0003676,nucleic acid binding; GO:0000014,single-stranded DNA endodeoxyribonuclease activity; GO:0043765,T/G mismatch-specific endonuclease activity; GO:0006308,DNA catabolic process; GO:0080187,floral organ senescence; GO:0010150,leaf senescence	S1/P1 Nuclease
Cluster-15126.143101	2.03536	1.56917e-127	6.86067e-125	up	K03686 molecular chaperone DnaJ | (RefSeq) uncharacterized protein LOC107900121 (A)	PREDICTED: uncharacterized protein LOC107939043 [Gossypium hirsutum]	--	A0A1U8MQK5_GOSHI SubName: Full=uncharacterized protein LOC107939043 {ECO:0000313|RefSeq:XP_016727823.1};	FOG: Transposon-encoded proteins with TYA, reverse transcriptase, integrase domains in various combinations	GO:0003676,nucleic acid binding; GO:0008270,zinc ion binding; GO:0015074,DNA integration	Integrase core domain
Cluster-15126.170513	2.18109	3.16331e-127	1.37822e-124	up	--	PREDICTED: BURP domain-containing protein 13-like isoform X1 [Gossypium raimondii]	BNM2A_BRANA RecName: Full=BURP domain-containing protein BNM2A {ECO:0000303|PubMed:19714473}; AltName: Full=Brassica napus microspore-derived embryo protein 2 {ECO:0000303|PubMed:9790599}; Short=BNM2 {ECO:0000303|PubMed:9790599}; Flags: Precursor;	A0A0D2V9M3_GOSRA SubName: Full=Uncharacterized protein {ECO:0000313|EMBL:KJB79511.1};	--	GO:0000326,protein storage vacuole	BURP domain
Cluster-15126.71047	-2.52168	3.98567e-127	1.73046e-124	down	K00847 fructokinase [EC:2.7.1.4] | (RefSeq) probable fructokinase-4 (A)	probable fructokinase-4 [Durio zibethinus]	SCRK2_SOLLC RecName: Full=Fructokinase-2; EC=2.7.1.4;	A0A0B0NKY8_GOSAR SubName: Full=Uncharacterized protein {ECO:0000313|EMBL:KHG15213.1};	Ribokinase	GO:0005524,ATP binding; GO:0008865,fructokinase activity; GO:0019252,starch biosynthetic process	pfkB family carbohydrate kinase
Cluster-15126.143123	2.21982	5.43804e-127	2.35284e-124	up	K19525 vacuolar protein sorting-associated protein 13A/C | (RefSeq) uncharacterized protein LOC110098611 (A)	PREDICTED: uncharacterized protein LOC105762077 [Gossypium raimondii]	RRPO_OENBE RecName: Full=RNA-directed DNA polymerase homolog; EC=2.7.7.48; AltName: Full=Reverse transcriptase homolog;	A0A1U8MQK5_GOSHI SubName: Full=uncharacterized protein LOC107939043 {ECO:0000313|RefSeq:XP_016727823.1};	FOG: Transposon-encoded proteins with TYA, reverse transcriptase, integrase domains in various combinations	GO:0005739,mitochondrion; GO:0003968,RNA-directed 5'-3' RNA polymerase activity; GO:0003964,RNA-directed DNA polymerase activity	Retrotransposon gag protein
Cluster-15126.172067	-1.78139	1.00299e-126	4.32454e-124	down	K07375 tubulin beta | (RefSeq) tubulin beta-8 chain (A)	tubulin beta-8 chain-like [Gossypium hirsutum]	TBB8_ARATH RecName: Full=Tubulin beta-8 chain; AltName: Full=Beta-8-tubulin;	B1PBW9_GOSHI RecName: Full=Tubulin beta chain {ECO:0000256|RuleBase:RU000352};	Beta tubulin	GO:0005794,Golgi apparatus; GO:0016020,membrane; GO:0005874,microtubule; GO:0045298,tubulin complex; GO:0005525,GTP binding; GO:0003924,GTPase activity; GO:0005200,structural constituent of cytoskeleton; GO:0007017,microtubule-based process; GO:0009651,response to salt stress	Tubulin/FtsZ family, GTPase domain
Cluster-15126.172486	5.24992	1.40534e-126	6.03845e-124	up	--	PREDICTED: protein ENHANCED DISEASE RESISTANCE 2-like isoform X1 [Gossypium hirsutum]	EDR2L_ARATH RecName: Full=Protein ENHANCED DISEASE RESISTANCE 2-like;	A0A1U8PB00_GOSHI SubName: Full=protein ENHANCED DISEASE RESISTANCE 2-like isoform X1 {ECO:0000313|RefSeq:XP_016748381.1};	--	GO:0005789,endoplasmic reticulum membrane; GO:0010008,endosome membrane; GO:0016021,integral component of membrane; GO:0005886,plasma membrane; GO:0008289,lipid binding; GO:0006952,defense response	--
Cluster-15126.153489	2.00477	2.81984e-126	1.20747e-123	up	--	uncharacterized protein LOC111286176 [Durio zibethinus]	--	A0A0D2SRG6_GOSRA SubName: Full=Uncharacterized protein {ECO:0000313|EMBL:KJB65958.1};	--	GO:0016021,integral component of membrane	Protein of unknown function (DUF1218)
Cluster-15126.127417	3.82408	3.05156e-126	1.30221e-123	up	K19355 mannan endo-1,4-beta-mannosidase [EC:3.2.1.78] | (RefSeq) mannan endo-1,4-beta-mannosidase 7 (A)	PREDICTED: mannan endo-1,4-beta-mannosidase 7-like [Gossypium arboreum]	MAN7_ARATH RecName: Full=Mannan endo-1,4-beta-mannosidase 7; EC=3.2.1.78; AltName: Full=Beta-mannanase 7; AltName: Full=Endo-beta-1,4-mannanase 7; Short=AtMAN7; Flags: Precursor;	A0A0B0PBC3_GOSAR SubName: Full=Mannan endo-1,4-beta-mannosidase 7-like protein {ECO:0000313|EMBL:KHG22102.1};	--	GO:0071944,cell periphery; GO:0005576,extracellular region; GO:0016985,mannan endo-1,4-beta-mannosidase activity; GO:0046355,mannan catabolic process; GO:0009845,seed germination	--
Cluster-15126.158217	2.56112	4.2248e-126	1.79672e-123	up	K09597 signal peptide peptidase-like 2B [EC:3.4.23.-] | (RefSeq) signal peptide peptidase-like 2 isoform X1 (A)	PREDICTED: signal peptide peptidase-like 2 [Gossypium arboreum]	SIPL2_ARATH RecName: Full=Signal peptide peptidase-like 2; Short=AtSPPL2; EC=3.4.23.-; Flags: Precursor;	A0A0B0N3C4_GOSAR SubName: Full=Signal peptide peptidase-like 2B {ECO:0000313|EMBL:KHG06309.1};	Uncharacterized conserved protein, contains PA domain	GO:0005768,endosome; GO:0010008,endosome membrane; GO:0030660,Golgi-associated vesicle membrane; GO:0071458,integral component of cytoplasmic side of endoplasmic reticulum membrane; GO:0071556,integral component of lumenal side of endoplasmic reticulum membrane; GO:0005765,lysosomal membrane; GO:0004190,aspartic-type endopeptidase activity	Signal peptide peptidase
Cluster-15126.140623	2.35797	4.61596e-126	1.9564e-123	up	--	Metallothionein 3 [Theobroma cacao]	MT3_CARPA RecName: Full=Metallothionein-like protein type 3; Short=MT-3;	A0A061F6K7_THECC SubName: Full=Metallothionein 3 {ECO:0000313|EMBL:EOY13005.1};	--	GO:0046872,metal ion binding	--
Cluster-15126.155121	3.73775	5.03244e-126	2.12569e-123	up	--	PREDICTED: uncharacterized protein LOC105803121 [Gossypium raimondii]	MARD1_ARATH RecName: Full=Protein MARD1 {ECO:0000303|PubMed:15159630}; AltName: Full=Mediator of ABA-regulated dormancy1 {ECO:0000303|PubMed:15159630}; AltName: Full=Senescence-associated protein SAG102 {ECO:0000303|PubMed:11402199};	A0A0D2QSB4_GOSRA SubName: Full=Uncharacterized protein {ECO:0000313|EMBL:KJB42128.1};	--	GO:0010494,cytoplasmic stress granule; GO:0000932,P-body; GO:0046872,metal ion binding; GO:0009737,response to abscisic acid; GO:0010162,seed dormancy process	zinc-finger of the FCS-type, C2-C2
Cluster-15126.165267	2.71761	2.07294e-125	8.72643e-123	up	K20858 calcium uniporter protein, mitochondrial | (RefSeq) calcium uniporter protein 2, mitochondrial (A)	hypothetical protein B456_003G017600 [Gossypium raimondii]	MCU2_ARATH RecName: Full=Calcium uniporter protein 2, mitochondrial; Flags: Precursor;	A0A0D2RF78_GOSRA SubName: Full=Uncharacterized protein {ECO:0000313|EMBL:KJB17825.1};	Uncharacterized conserved protein	GO:0016021,integral component of membrane; GO:0005743,mitochondrial inner membrane; GO:0005262,calcium channel activity; GO:0015292,uniporter activity	Mitochondrial calcium uniporter
Cluster-15126.196903	3.82843	5.85593e-125	2.45687e-122	up	K14544 U3 small nucleolar RNA-associated protein 22 | (RefSeq) hypothetical protein (A)	PREDICTED: phosphatidylinositol 4-kinase gamma 2-like [Gossypium hirsutum]	P4KG4_ARATH RecName: Full=Phosphatidylinositol 4-kinase gamma 4; Short=AtPI4Kgamma4; Short=PI-4Kgamma4; Short=PI4K gamma 4; EC=2.7.1.67; AltName: Full=Ubiquitin-like domain kinase gamma 4; Short=UbDK gamma 4;	A0A1U8JWL3_GOSHI SubName: Full=phosphatidylinositol 4-kinase gamma 2-like {ECO:0000313|RefSeq:XP_016694635.1};	Phosphatidylinositol 4-kinase	GO:0005829,cytosol; GO:0016020,membrane; GO:0004430,1-phosphatidylinositol 4-kinase activity; GO:0005524,ATP binding; GO:0004674,protein serine/threonine kinase activity; GO:0046854,phosphatidylinositol phosphorylation; GO:0046777,protein autophosphorylation; GO:0009651,response to salt stress	Phosphatidylinositol 3- and 4-kinase
Cluster-15126.164674	3.08721	8.45382e-125	3.53492e-122	up	--	PREDICTED: tetraspanin-8-like [Gossypium raimondii]	TET7_ARATH RecName: Full=Tetraspanin-7;	A0A0D2P9R8_GOSRA SubName: Full=Uncharacterized protein {ECO:0000313|EMBL:KJB23553.1};	--	GO:0016021,integral component of membrane; GO:0009506,plasmodesma	Tetraspanin family
Cluster-15126.208923	-3.04804	9.9339e-125	4.13991e-122	down	K08237 hydroquinone glucosyltransferase [EC:2.4.1.218] | (RefSeq) UDP-glycosyltransferase 72B1-like (A)	PREDICTED: anthocyanidin 3-O-glucosyltransferase 2-like [Gossypium hirsutum]	U7A15_MALDO RecName: Full=UDP-glycosyltransferase 71A15 {ECO:0000303|Ref.1}; EC=2.4.1.- {ECO:0000305}; AltName: Full=UDP-glucose:chalcone 2'-O-glucosyltransferase {ECO:0000305}; AltName: Full=UDP-glucose:flavonol 2'-O-glucosyltransferase {ECO:0000305};	A0A1U8P6V5_GOSHI RecName: Full=Glycosyltransferase {ECO:0000256|RuleBase:RU362057}; EC=2.4.1.- {ECO:0000256|RuleBase:RU362057};	UDP-glucuronosyl and UDP-glucosyl transferase	GO:0035251,UDP-glucosyltransferase activity; GO:0008152,metabolic process	UDP-glucoronosyl and UDP-glucosyl transferase
Cluster-15126.146690	2.6364	1.38458e-124	5.75094e-122	up	--	PREDICTED: uncharacterized protein LOC105783841 isoform X4 [Gossypium raimondii]	--	A0A1U8I5Z9_GOSHI SubName: Full=uncharacterized protein LOC107893214 {ECO:0000313|RefSeq:XP_016673636.1};	--	--	--
Cluster-15126.230323	-4.62283	2.17118e-124	8.98818e-122	down	K03327 multidrug resistance protein, MATE family | (RefSeq) protein DETOXIFICATION 8-like (A)	PREDICTED: protein DETOXIFICATION 8-like [Gossypium arboreum]	DTX8_ARATH RecName: Full=Protein DETOXIFICATION 8 {ECO:0000303|PubMed:11739388}; Short=AtDTX8 {ECO:0000303|PubMed:11739388}; AltName: Full=Multidrug and toxic compound extrusion protein 8 {ECO:0000305}; Short=MATE protein 8 {ECO:0000305};	A0A1U8P3T4_GOSHI RecName: Full=Protein DETOXIFICATION {ECO:0000256|RuleBase:RU004914}; AltName: Full=Multidrug and toxic compound extrusion protein {ECO:0000256|RuleBase:RU004914};	Uncharacterized membrane protein, predicted efflux pump	GO:0016021,integral component of membrane; GO:0015297,antiporter activity; GO:0015238,drug transmembrane transporter activity; GO:0006855,drug transmembrane transport	MatE
Cluster-15126.79579	4.49746	9.61985e-124	3.96921e-121	up	K23452 UDP-glucosyltransferase 85A [EC:2.4.1.-] | (RefSeq) UDP-glycosyltransferase 85A3 (A)	PREDICTED: UDP-glycosyltransferase 82A1-like [Gossypium hirsutum]	U82A1_ARATH RecName: Full=UDP-glycosyltransferase 82A1; EC=2.4.1.-;	A0A1U8P491_GOSHI RecName: Full=Glycosyltransferase {ECO:0000256|RuleBase:RU362057}; EC=2.4.1.- {ECO:0000256|RuleBase:RU362057};	UDP-glucuronosyl and UDP-glucosyl transferase	GO:0043231,intracellular membrane-bounded organelle; GO:0080043,quercetin 3-O-glucosyltransferase activity; GO:0080044,quercetin 7-O-glucosyltransferase activity; GO:0008152,metabolic process	UDP-glucoronosyl and UDP-glucosyl transferase
Cluster-15126.116854	4.25135	1.54342e-123	6.34722e-121	up	K00384 thioredoxin reductase (NADPH) [EC:1.8.1.9] | (RefSeq) thioredoxin reductase 1-like (A)	PREDICTED: germin-like protein subfamily 2 member 4 [Gossypium arboreum]	GL24_ARATH RecName: Full=Germin-like protein subfamily 2 member 4; Flags: Precursor;	A0A0B0PXW3_GOSAR SubName: Full=Germin-like protein subfamily 2 member 4 {ECO:0000313|EMBL:KHG29875.1};	--	GO:0048046,apoplast; GO:0005618,cell wall; GO:0009505,plant-type cell wall; GO:0009506,plasmodesma; GO:0030145,manganese ion binding; GO:0045735,nutrient reservoir activity; GO:0010497,plasmodesmata-mediated intercellular transport; GO:2000280,regulation of root development	Cupin
Cluster-15126.87619	-3.39133	5.10931e-123	2.09426e-120	down	K14514 ethylene-insensitive protein 3 | (RefSeq) hypothetical protein (A)	PREDICTED: phosphate transporter PHO1 homolog 3-like [Gossypium hirsutum]	PHO13_ARATH RecName: Full=Phosphate transporter PHO1 homolog 3; AltName: Full=Protein PHO1 homolog 3; Short=AtPHO1;H3;	A0A1U8JSY3_GOSHI SubName: Full=phosphate transporter PHO1 homolog 3-like {ECO:0000313|RefSeq:XP_016693350.1};	Predicted small molecule transporter	GO:0005794,Golgi apparatus; GO:0016021,integral component of membrane; GO:0005886,plasma membrane; GO:0005802,trans-Golgi network; GO:0055062,phosphate ion homeostasis; GO:0006817,phosphate ion transport; GO:0055069,zinc ion homeostasis	EXS family
Cluster-15126.192966	-9.27974	5.18302e-123	2.11751e-120	down	K12309 beta-galactosidase [EC:3.2.1.23] | (RefSeq) beta-galactosidase 2 isoform X1 (A)	LOW QUALITY PROTEIN: beta-galactosidase 16-like [Durio zibethinus]	BGA16_ARATH RecName: Full=Beta-galactosidase 16; Short=Lactase 16; EC=3.2.1.23; Flags: Precursor;	A0A061FHH2_THECC RecName: Full=Beta-galactosidase {ECO:0000256|RuleBase:RU000675}; EC=3.2.1.23 {ECO:0000256|RuleBase:RU000675};	Beta-galactosidase	GO:0048046,apoplast; GO:0005618,cell wall; GO:0005773,vacuole; GO:0004565,beta-galactosidase activity; GO:0030246,carbohydrate binding; GO:0005975,carbohydrate metabolic process	Glycosyl hydrolases family 35
Cluster-15126.194615	-2.92107	5.90573e-123	2.40489e-120	down	K15333 tRNA guanosine-2'-O-methyltransferase [EC:2.1.1.34] | (RefSeq) uncharacterized LOC105043884 (A)	PREDICTED: subtilisin-like protease SBT1.5 [Gossypium hirsutum]	SBT15_ARATH RecName: Full=Subtilisin-like protease SBT1.5 {ECO:0000303|PubMed:16193095}; EC=3.4.21.- {ECO:0000255|PROSITE-ProRule:PRU10082}; AltName: Full=Subtilase subfamily 1 member 5 {ECO:0000303|PubMed:16193095}; Short=AtSBT1.5 {ECO:0000303|PubMed:16193095}; Flags: Precursor;	A0A1U8KBL3_GOSHI SubName: Full=subtilisin-like protease SBT1.5 {ECO:0000313|RefSeq:XP_016699885.1};	--	GO:0005576,extracellular region; GO:0004252,serine-type endopeptidase activity	Fibronectin type-III domain
Cluster-15126.122653	2.13615	6.74158e-123	2.73631e-120	up	K09286 EREBP-like factor | (RefSeq) ethylene-responsive transcription factor ERF105-like (A)	PREDICTED: ethylene-responsive transcription factor ERF105-like [Gossypium raimondii]	EF105_ARATH RecName: Full=Ethylene-responsive transcription factor ERF105;	A0A0D2LSA7_GOSRA SubName: Full=Uncharacterized protein {ECO:0000313|EMBL:KJB06962.1};	--	GO:0005634,nucleus; GO:0003677,DNA binding; GO:0003700,DNA-binding transcription factor activity; GO:0009873,ethylene-activated signaling pathway; GO:0010200,response to chitin; GO:0006351,transcription, DNA-templated	AP2 domain
Cluster-15126.146171	-2.16194	7.43781e-123	3.0091e-120	down	K00799 glutathione S-transferase [EC:2.5.1.18] | (RefSeq) glutathione S-transferase F6-like (A)	PREDICTED: glutathione S-transferase F6-like [Gossypium raimondii]	GSTF1_TOBAC RecName: Full=Glutathione S-transferase PARB; EC=2.5.1.18; AltName: Full=GST class-phi;	A0A0D2TUW6_GOSRA SubName: Full=Uncharacterized protein {ECO:0000313|EMBL:KJB47080.1};	Glutathione S-transferase	GO:0004364,glutathione transferase activity	Glutathione S-transferase, N-terminal domain
Cluster-15126.162161	2.04941	1.06364e-122	4.28922e-120	up	K01214 isoamylase [EC:3.2.1.68] | (RefSeq) isoamylase 3, chloroplastic (A)	PREDICTED: isoamylase 3, chloroplastic isoform X1 [Gossypium raimondii]	ISOA3_ARATH RecName: Full=Isoamylase 3, chloroplastic; Short=AtISA3; EC=3.2.1.68; Flags: Precursor;	A0A1U8PCJ2_GOSHI SubName: Full=isoamylase 3, chloroplastic-like isoform X1 {ECO:0000313|RefSeq:XP_016748850.1};	1,4-alpha-glucan branching enzyme/starch branching enzyme II	GO:0009507,chloroplast; GO:0009569,chloroplast starch grain; GO:0009570,chloroplast stroma; GO:0019156,isoamylase activity; GO:0005983,starch catabolic process	Alpha amylase, catalytic domain
Cluster-15126.81138	-4.03687	1.34529e-122	5.4075e-120	down	K01206 alpha-L-fucosidase [EC:3.2.1.51] | (RefSeq) hypothetical protein (A)	PREDICTED: GDSL esterase/lipase At3g48460 [Gossypium hirsutum]	GDL57_ARATH RecName: Full=GDSL esterase/lipase At3g48460; EC=3.1.1.-; AltName: Full=Extracellular lipase At3g48460; Flags: Precursor;	A0A1U8N484_GOSHI SubName: Full=GDSL esterase/lipase At3g48460 {ECO:0000313|RefSeq:XP_016733902.1};	--	GO:0005576,extracellular region; GO:0008126,acetylesterase activity; GO:0006631,fatty acid metabolic process; GO:0016042,lipid catabolic process	GDSL-like Lipase/Acylhydrolase
Cluster-15126.187199	-2.48587	1.85722e-122	7.44123e-120	down	K21842 protein EFR3 | (RefSeq) protein EFR3 homolog B-like (A)	PREDICTED: protein EFR3 homolog B-like [Gossypium arboreum]	--	A0A0B0MJ16_GOSAR SubName: Full=Protein EFR3 {ECO:0000313|EMBL:KHG02153.1};	Putative transmembrane protein cmp44E	--	--
Cluster-15126.138492	1.72505	2.17685e-122	8.69393e-120	up	--	PREDICTED: acyltransferase-like protein At1g54570, chloroplastic [Gossypium hirsutum]	Y1457_ARATH RecName: Full=Acyltransferase-like protein At1g54570, chloroplastic; EC=2.3.1.-; Flags: Precursor;	A0A1U8LN22_GOSHI SubName: Full=acyltransferase-like protein At1g54570, chloroplastic {ECO:0000313|RefSeq:XP_016714584.1};	--	GO:0009507,chloroplast; GO:0010287,plastoglobule; GO:0004144,diacylglycerol O-acyltransferase activity; GO:0033306,phytol metabolic process; GO:0019432,triglyceride biosynthetic process	Serine aminopeptidase, S33
Cluster-15126.155853	7.11098	2.98841e-121	1.1897e-118	up	K00588 caffeoyl-CoA O-methyltransferase [EC:2.1.1.104] | (RefSeq) caffeoyl-CoA O-methyltransferase (A)	PREDICTED: caffeoyl-CoA O-methyltransferase [Gossypium hirsutum]	CAMT_POPTM RecName: Full=Caffeoyl-CoA O-methyltransferase; EC=2.1.1.104; AltName: Full=Trans-caffeoyl-CoA 3-O-methyltransferase; Short=CCoAMT; Short=CCoAOMT;	E3NZI7_GOSHI SubName: Full=Caffeoyl CoA O-methyltransferase 1 {ECO:0000313|EMBL:ACQ59095.1}; SubName: Full=caffeoyl-CoA O-methyltransferase {ECO:0000313|RefSeq:XP_016675049.1, ECO:0000313|RefSeq:XP_016675050.1};	O-methyltransferase	GO:0042409,caffeoyl-CoA O-methyltransferase activity; GO:0046872,metal ion binding; GO:0009809,lignin biosynthetic process	O-methyltransferase
Cluster-15126.150144	3.59266	1.35936e-120	5.39444e-118	up	--	hypothetical protein B456_005G201700 [Gossypium raimondii]	--	A0A0D2SKM5_GOSRA SubName: Full=Uncharacterized protein {ECO:0000313|EMBL:KJB31695.1};	--	--	--
Cluster-15126.175867	3.8322	3.137e-120	1.24093e-117	up	--	PREDICTED: BEL1-like homeodomain protein 1 [Gossypium raimondii]	BLH1_ARATH RecName: Full=BEL1-like homeodomain protein 1; Short=BEL1-like protein 1; AltName: Full=Protein EMBRYO SAC DEVELOPMENT ARREST 29;	A0A0D2UIF1_GOSRA SubName: Full=Uncharacterized protein {ECO:0000313|EMBL:KJB55565.1};	Transcription factor MEIS1 and related HOX domain proteins	GO:0005737,cytoplasm; GO:0005634,nucleus; GO:0003677,DNA binding; GO:0003700,DNA-binding transcription factor activity; GO:0046982,protein heterodimerization activity; GO:0042803,protein homodimerization activity; GO:0010197,polar nucleus fusion; GO:0009737,response to abscisic acid; GO:0010201,response to continuous far red light stimulus by the high-irradiance response system; GO:0009610,respon…	Associated with HOX
Cluster-15126.118128	1.91196	3.37398e-120	1.33045e-117	up	K13201 nucleolysin TIA-1/TIAR | (RefSeq) RNA-binding domain-containing protein (A)	PREDICTED: polyadenylate-binding protein RBP47B-like [Gossypium raimondii]	RBP47_NICPL RecName: Full=Polyadenylate-binding protein RBP47; Short=Poly(A)-binding protein RBP47; AltName: Full=RNA-binding protein 47; Short=NplRBP47;	A0A1U8KWH0_GOSHI SubName: Full=polyadenylate-binding protein RBP47B-like {ECO:0000313|RefSeq:XP_016705418.1};	FOG: RRM domain	GO:0010494,cytoplasmic stress granule; GO:0005634,nucleus; GO:0008143,poly(A) binding; GO:0034605,cellular response to heat; GO:0006397,mRNA processing	RNA recognition motif. (a.k.a. RRM, RBD, or RNP domain)
Cluster-15126.234922	4.48652	3.77725e-120	1.48477e-117	up	K14638 solute carrier family 15 (peptide/histidine transporter), member 3/4 | (RefSeq) protein NRT1/ PTR FAMILY 5.9-like (A)	PREDICTED: protein NRT1/ PTR FAMILY 5.9-like [Gossypium hirsutum]	PTR31_ARATH RecName: Full=Protein NRT1/ PTR FAMILY 5.9; Short=AtNPF5.9;	A0A1U8I3N9_GOSHI SubName: Full=protein NRT1/ PTR FAMILY 5.9-like {ECO:0000313|RefSeq:XP_016672843.1, ECO:0000313|RefSeq:XP_016672844.1, ECO:0000313|RefSeq:XP_016672845.1};	H+/oligopeptide symporter	GO:0016021,integral component of membrane; GO:0022857,transmembrane transporter activity	POT family
Cluster-15126.192938	3.08938	6.5367e-120	2.56138e-117	up	K22588 acetylserotonin O-methyltransferase, plant [EC:2.1.1.4] | (RefSeq) (R,S)-reticuline 7-O-methyltransferase-like isoform X1 (A)	PREDICTED: 3'-hydroxy-N-methyl-(S)-coclaurine 4'-O-methyltransferase-like [Gossypium raimondii]	ASMT_ARATH RecName: Full=Acetylserotonin O-methyltransferase {ECO:0000305}; EC=2.1.1.4 {ECO:0000269|PubMed:26484897}; AltName: Full=N-acetylserotonin O-methyltransferase {ECO:0000303|PubMed:26484897}; Short=AtASMT {ECO:0000303|PubMed:26484897};	A0A0D2U960_GOSRA SubName: Full=Uncharacterized protein {ECO:0000313|EMBL:KJB84368.1};	Hydroxyindole-O-methyltransferase and related SAM-dependent methyltransferases	GO:0005737,cytoplasm; GO:0017096,acetylserotonin O-methyltransferase activity; GO:0046983,protein dimerization activity; GO:0030187,melatonin biosynthetic process	O-methyltransferase domain
Cluster-15126.192281	-5.76559	6.80122e-120	2.65667e-117	down	K00574 cyclopropane-fatty-acyl-phospholipid synthase [EC:2.1.1.79] | (RefSeq) uncharacterized LOC105774895 (A)	uncharacterized LOC107936133 [Gossypium hirsutum]	--	Q3L7F2_GOSHI SubName: Full=Cyclopropane fatty acid synthase {ECO:0000313|EMBL:AAT74601.1};	--	GO:0016491,oxidoreductase activity	Flavin containing amine oxidoreductase
Cluster-15126.106114	2.58047	7.07681e-120	2.75569e-117	up	K19825 2-alkenal reductase (NADP+) [EC:1.3.1.102] | (RefSeq) 2-alkenal reductase (NADP(+)-dependent) (A)	PREDICTED: 2-alkenal reductase (NADP(+)-dependent)-like [Gossypium raimondii]	DBR_TOBAC RecName: Full=2-alkenal reductase (NADP(+)-dependent); EC=1.3.1.102 {ECO:0000269|PubMed:17945329, ECO:0000269|Ref.3, ECO:0000269|Ref.4}; AltName: Full=Alkenal double bound reductase; AltName: Full=Allylic alcohol dehydrogenase 1 {ECO:0000303|PubMed:11117876}; Short=allyl-ADH1 {ECO:0000303|PubMed:11117876}; AltName: Full=Flavin-free double bond reductase {ECO:0000303|Ref.4}; Short=NtDBR;…	A0A0D2RDJ1_GOSRA SubName: Full=Uncharacterized protein {ECO:0000313|EMBL:KJB27746.1};	Predicted NAD-dependent oxidoreductase	GO:0016491,oxidoreductase activity	N-terminal domain of oxidoreductase
Cluster-15126.141972	2.34419	1.0087e-119	3.91562e-117	up	K01590 histidine decarboxylase [EC:4.1.1.22] | (RefSeq) serine decarboxylase-like (A)	PREDICTED: serine decarboxylase-like [Gossypium raimondii]	SDC1_ARATH RecName: Full=Serine decarboxylase; Short=AtSDC; EC=4.1.1.-; AltName: Full=Protein EMBRYO DEFECTIVE 1075; AltName: Full=Serine decarboxylase 1; Short=AtSDC1;	A0A0D2NRV5_GOSRA SubName: Full=Uncharacterized protein {ECO:0000313|EMBL:KJB16468.1};	Glutamate decarboxylase and related proteins	GO:0005829,cytosol; GO:0005886,plasma membrane; GO:0016831,carboxy-lyase activity; GO:0030170,pyridoxal phosphate binding; GO:0019752,carboxylic acid metabolic process; GO:0006580,ethanolamine metabolic process	Pyridoxal-dependent decarboxylase conserved domain
Cluster-15126.113484	3.05701	1.49066e-119	5.76852e-117	up	K09419 heat shock transcription factor, other eukaryote | (RefSeq) heat stress transcription factor C-1 (A)	Heat shock transcription factor C1, putative [Theobroma cacao]	HSFC1_ARATH RecName: Full=Heat stress transcription factor C-1; Short=AtHsfC1; AltName: Full=AtHsf-08;	A0A061GUK5_THECC SubName: Full=Heat shock transcription factor C1, putative {ECO:0000313|EMBL:EOY30804.1};	Heat shock transcription factor	GO:0005634,nucleus; GO:0003700,DNA-binding transcription factor activity; GO:0043565,sequence-specific DNA binding; GO:0006351,transcription, DNA-templated	HSF-type DNA-binding
Cluster-15126.161583	4.05952	2.33628e-119	9.01291e-117	up	K14484 auxin-responsive protein IAA | (RefSeq) auxin-responsive protein IAA9-like (A)	auxin-responsive protein IAA9-like [Gossypium hirsutum]	IAA25_ORYSJ RecName: Full=Auxin-responsive protein IAA25; AltName: Full=Indoleacetic acid-induced protein 25;	A0A068CQN1_GOSHI RecName: Full=Auxin-responsive protein {ECO:0000256|RuleBase:RU004549};	--	GO:0005634,nucleus; GO:0009734,auxin-activated signaling pathway; GO:0006355,regulation of transcription, DNA-templated; GO:0006351,transcription, DNA-templated	AUX/IAA family
Cluster-15126.89966	-5.74119	5.68198e-119	2.18523e-116	down	--	uncharacterized protein At4g06744-like [Durio zibethinus]	Y4744_ARATH RecName: Full=Uncharacterized protein At4g06744; Flags: Precursor;	A0A0D2RKF8_GOSRA SubName: Full=Uncharacterized protein {ECO:0000313|EMBL:KJB32334.1};	--	GO:0005576,extracellular region	Leucine rich repeat
Cluster-15126.155160	2.03357	7.1563e-119	2.74377e-116	up	--	PREDICTED: uncharacterized protein LOC105779468 [Gossypium raimondii]	--	A0A0B0PDW8_GOSAR SubName: Full=Demethylmenaquinone methyltransferase {ECO:0000313|EMBL:KHG22624.1};	--	GO:0016021,integral component of membrane; GO:0008168,methyltransferase activity	Methyltransferase domain
Cluster-15126.154047	1.92286	2.15879e-118	8.25155e-116	up	K11855 ubiquitin carboxyl-terminal hydrolase 36/42 [EC:3.4.19.12] | (RefSeq) ubiquitin carboxyl-terminal hydrolase 36 (A)	PREDICTED: 14 kDa proline-rich protein DC2.15-like [Gossypium raimondii]	ERLL1_ARATH RecName: Full=pEARLI1-like lipid transfer protein 1; AltName: Full=Protein AZELAIC ACID INDUCED 1; Flags: Precursor;	A0A0D2SHW5_GOSRA SubName: Full=Uncharacterized protein {ECO:0000313|EMBL:KJB82807.1};	--	GO:0048046,apoplast; GO:0005618,cell wall; GO:0009707,chloroplast outer membrane; GO:0005783,endoplasmic reticulum; GO:0009506,plasmodesma; GO:0043621,protein self-association; GO:0070417,cellular response to cold; GO:0009631,cold acclimation; GO:0050832,defense response to fungus; GO:0009682,induced systemic resistance; GO:0009626,plant-type hypersensitive response; GO:0009627,systemic acquired …	Hydrophobic seed protein
Cluster-15126.183295	-2.76152	4.75379e-118	1.81148e-115	down	--	hypothetical protein B456_012G041900 [Gossypium raimondii]	PDF1_ARATH RecName: Full=Protodermal factor 1; Flags: Precursor;	A0A0D2TI88_GOSRA SubName: Full=Uncharacterized protein {ECO:0000313|EMBL:KJB75433.1};	--	GO:0005576,extracellular region	--
Cluster-15126.103141	2.98388	5.41911e-118	2.05872e-115	up	K02941 large subunit ribosomal protein LP0 | (RefSeq) 60S acidic ribosomal protein P0-2-like (A)	PREDICTED: 60S acidic ribosomal protein P0-2-like [Gossypium arboreum]	RLA02_ARATH RecName: Full=60S acidic ribosomal protein P0-2;	A0A1U8LLR2_GOSHI RecName: Full=60S acidic ribosomal protein P0 {ECO:0000256|PIRNR:PIRNR039087};	60S acidic ribosomal protein P0	GO:0048046,apoplast; GO:0009507,chloroplast; GO:0005829,cytosol; GO:0022626,cytosolic ribosome; GO:0005730,nucleolus; GO:0005634,nucleus; GO:0005886,plasma membrane; GO:0009506,plasmodesma; GO:0042788,polysomal ribosome; GO:0005507,copper ion binding; GO:0003735,structural constituent of ribosome; GO:0046686,response to cadmium ion; GO:0009409,response to cold; GO:0009735,response to cytokinin; G…	Ribosomal protein L10
Cluster-15126.141085	-2.7994	5.78854e-118	2.19238e-115	down	K21888 glutathione dehydrogenase/transferase [EC:1.8.5.1 2.5.1.18] | (RefSeq) glutathione S-transferase DHAR2-like (A)	glutathione S-transferase DHAR2-like [Gossypium hirsutum]	DHAR2_ARATH RecName: Full=Glutathione S-transferase DHAR2; EC=2.5.1.18 {ECO:0000269|PubMed:12077129}; AltName: Full=Chloride intracellular channel homolog 2; Short=CLIC homolog 2; AltName: Full=Glutathione-dependent dehydroascorbate reductase 2 {ECO:0000303|PubMed:12077129}; Short=AtDHAR2 {ECO:0000303|PubMed:12077129}; Short=CytDHAR; Short=GSH-dependent dehydroascorbate reductase 2; EC=1.8.5.1 {E…	K9JDH1_GOSHI SubName: Full=Fiber dehydroascorbate reductase protein {ECO:0000313|EMBL:ADM26660.1}; SubName: Full=glutathione S-transferase DHAR2-like {ECO:0000313|RefSeq:XP_016751546.1};	Intracellular Cl- channel CLIC, contains GST domain	GO:0005829,cytosol; GO:0005886,plasma membrane; GO:0043295,glutathione binding; GO:0045174,glutathione dehydrogenase (ascorbate) activity; GO:0004364,glutathione transferase activity; GO:0006749,glutathione metabolic process; GO:0080151,positive regulation of salicylic acid mediated signaling pathway; GO:0010731,protein glutathionylation	Glutathione S-transferase, N-terminal domain
Cluster-15126.162718	1.90271	1.44534e-117	5.45755e-115	up	K09510 DnaJ homolog subfamily B member 4 | (RefSeq) dnaJ homolog subfamily B member 4-like (A)	PREDICTED: dnaJ homolog subfamily B member 3-like [Gossypium raimondii]	DJC15_ORYSJ RecName: Full=DnaJ protein P58IPK homolog B {ECO:0000305}; Short=OsP58B {ECO:0000303|PubMed:24153418}; AltName: Full=Chaperone protein dnaJ C15 {ECO:0000305}; Short=OsDjC15 {ECO:0000303|PubMed:23160806}; Flags: Precursor;	A0A1U8LL06_GOSHI SubName: Full=chaperone protein DnaJ-like {ECO:0000313|RefSeq:XP_016713854.1};	Molecular chaperone (DnaJ superfamily)	GO:0005788,endoplasmic reticulum lumen	DnaJ domain
Cluster-15126.144373	2.21496	1.4787e-117	5.56666e-115	up	--	PREDICTED: late embryogenesis abundant protein Lea5-D [Gossypium raimondii]	LEA5D_GOSHI RecName: Full=Late embryogenesis abundant protein Lea5-D;	A0A0D2UVR3_GOSRA SubName: Full=Uncharacterized protein {ECO:0000313|EMBL:KJB72701.1};	--	GO:0006950,response to stress	Late embryogenesis abundant protein
Cluster-15126.185652	-1.92901	2.34862e-117	8.81489e-115	down	K01859 chalcone isomerase [EC:5.5.1.6] | (RefSeq) probable chalcone--flavonone isomerase 3 (A)	probable chalcone--flavonone isomerase 3 [Durio zibethinus]	CFI3_ARATH RecName: Full=Probable chalcone--flavonone isomerase 3; Short=Chalcone isomerase 3; EC=5.5.1.6; AltName: Full=Chalcone isomerase-like 1;	D6N3G6_GOSHI RecName: Full=Chalcone-flavonone isomerase family protein {ECO:0000256|RuleBase:RU361158};	--	GO:0005783,endoplasmic reticulum; GO:0045430,chalcone isomerase activity; GO:0009813,flavonoid biosynthetic process; GO:0080167,response to karrikin	Chalcone-flavanone isomerase
Cluster-15126.51985	-4.68374	6.81886e-117	2.55158e-114	down	K13947 auxin efflux carrier family | (RefSeq) probable auxin efflux carrier component 6 (A)	PREDICTED: probable auxin efflux carrier component 6 [Gossypium hirsutum]	PIN6_ARATH RecName: Full=Auxin efflux carrier component 6 {ECO:0000303|PubMed:15817418}; Short=AtPIN6 {ECO:0000303|PubMed:15817418};	A0A1U8NXE4_GOSHI RecName: Full=Auxin efflux carrier component {ECO:0000256|RuleBase:RU362108};	--	GO:0005783,endoplasmic reticulum; GO:0005789,endoplasmic reticulum membrane; GO:0016021,integral component of membrane; GO:0005886,plasma membrane; GO:0010329,auxin efflux transmembrane transporter activity; GO:0010252,auxin homeostasis; GO:0009926,auxin polar transport; GO:0009734,auxin-activated signaling pathway; GO:0010540,basipetal auxin transport; GO:0010105,negative regulation of ethylene-…	Membrane transport protein
Cluster-15126.153710	5.07895	8.40325e-117	3.13504e-114	up	K00430 peroxidase [EC:1.11.1.7] | (RefSeq) peroxidase 43-like (A)	peroxidase 43-like precursor [Gossypium hirsutum]	PER43_ARATH RecName: Full=Peroxidase 43; Short=Atperox P43; EC=1.11.1.7; Flags: Precursor;	A0A1U8L3A9_GOSHI RecName: Full=Peroxidase {ECO:0000256|RuleBase:RU362060, ECO:0000256|SAAS:SAAS00709852}; EC=1.11.1.7 {ECO:0000256|RuleBase:RU362060, ECO:0000256|SAAS:SAAS00709852};	--	GO:0005576,extracellular region; GO:0009505,plant-type cell wall; GO:0009506,plasmodesma; GO:0020037,heme binding; GO:0046872,metal ion binding; GO:0004601,peroxidase activity; GO:0042744,hydrogen peroxide catabolic process; GO:0009664,plant-type cell wall organization; GO:0006979,response to oxidative stress	Peroxidase
Cluster-15126.142407	2.24374	8.75541e-117	3.25667e-114	up	--	PREDICTED: protein EARLY RESPONSIVE TO DEHYDRATION 15 [Gossypium raimondii]	ERD15_ARATH RecName: Full=Protein EARLY RESPONSIVE TO DEHYDRATION 15; AltName: Full=PAM2-containing protein CID1; AltName: Full=Polyadenylate-binding protein-interacting protein 1; Short=PABP-interacting protein 1; Short=Poly(A)-binding protein-interacting protein 1; AltName: Full=Protein CTC-INTERACTING DOMAIN 1; AltName: Full=Protein LIGHT STRESS-REGULATED 1;	A0A1U8M9W2_GOSHI SubName: Full=protein EARLY RESPONSIVE TO DEHYDRATION 15-like {ECO:0000313|RefSeq:XP_016723631.1, ECO:0000313|RefSeq:XP_016723632.1, ECO:0000313|RefSeq:XP_016723633.1};	--	GO:0005737,cytoplasm; GO:0009617,response to bacterium; GO:0009644,response to high light intensity; GO:0009414,response to water deprivation	Ataxin-2 C-terminal region
Cluster-15126.146328	2.31454	9.3519e-117	3.46819e-114	up	K13418 somatic embryogenesis receptor kinase 1 [EC:2.7.10.1 2.7.11.1] | (RefSeq) LRR receptor kinase BAK1-like (A)	PREDICTED: probable LRR receptor-like serine/threonine-protein kinase RFK1 [Gossypium hirsutum]	RKF1_ARATH RecName: Full=Probable LRR receptor-like serine/threonine-protein kinase RFK1; EC=2.7.11.1; AltName: Full=Receptor-like kinase in flowers 1; Flags: Precursor;	A0A1U8JCS1_GOSHI SubName: Full=probable LRR receptor-like serine/threonine-protein kinase RFK1 {ECO:0000313|RefSeq:XP_016688095.1};	--	GO:0016021,integral component of membrane; GO:0005886,plasma membrane; GO:0005524,ATP binding; GO:0004674,protein serine/threonine kinase activity; GO:0004702,NA	Protein kinase domain
Cluster-15126.153865	-1.93726	1.34378e-116	4.96867e-114	down	--	PREDICTED: BAG family molecular chaperone regulator 7-like [Gossypium hirsutum]	BAG7_ARATH RecName: Full=BAG family molecular chaperone regulator 7; AltName: Full=Bcl-2-associated athanogene 7;	A0A1U8NPL5_GOSHI SubName: Full=BAG family molecular chaperone regulator 7-like {ECO:0000313|RefSeq:XP_016739884.1};	--	GO:0005783,endoplasmic reticulum; GO:0005886,plasma membrane; GO:0009506,plasmodesma; GO:0005516,calmodulin binding; GO:0051087,chaperone binding; GO:0070417,cellular response to cold; GO:0034605,cellular response to heat; GO:0034620,cellular response to unfolded protein; GO:0006457,protein folding; GO:0043207,response to external biotic stimulus	BAG domain
Cluster-15126.212667	-3.93646	2.4905e-116	9.18146e-114	down	--	hypothetical protein B456_001G091300 [Gossypium raimondii]	--	A0A0D2QJU1_GOSRA SubName: Full=Uncharacterized protein {ECO:0000313|EMBL:KJB07490.1};	--	--	--
Cluster-15126.154331	1.85642	6.96218e-116	2.55911e-113	up	--	PREDICTED: dormancy-associated protein homolog 3 isoform X1 [Gossypium arboreum]	DRMH3_ARATH RecName: Full=Dormancy-associated protein homolog 3 {ECO:0000305}; AltName: Full=DRM1 homolog 3 {ECO:0000305};	A0A0B0NU86_GOSAR SubName: Full=Auxin-repressed 12.5 kDa {ECO:0000313|EMBL:KHG14651.1};	--	--	Dormancy/auxin associated protein
Cluster-15126.189254	-1.88361	1.53715e-115	5.63353e-113	down	K01051 pectinesterase [EC:3.1.1.11] | (RefSeq) pectinesterase-like (A)	PREDICTED: pectinesterase-like [Gossypium raimondii]	PME1_CITSI RecName: Full=Pectinesterase 1; Short=PE 1; EC=3.1.1.11; AltName: Full=Pectin methylesterase; Flags: Precursor;	A0A0D2RTR2_GOSRA RecName: Full=Pectinesterase {ECO:0000256|RuleBase:RU000589}; EC=3.1.1.11 {ECO:0000256|RuleBase:RU000589};	--	GO:0005618,cell wall; GO:0005576,extracellular region; GO:0045330,aspartyl esterase activity; GO:0004857,enzyme inhibitor activity; GO:0030599,pectinesterase activity; GO:0042545,cell wall modification; GO:0045490,pectin catabolic process	Pectinesterase
Cluster-15126.213200	2.75575	1.64155e-115	5.9985e-113	up	K09286 EREBP-like factor | (RefSeq) ethylene-responsive transcription factor 5 (A)	PREDICTED: ethylene-responsive transcription factor 5 [Theobroma cacao]	EF103_ARATH RecName: Full=Ethylene-responsive transcription factor 6; Short=AtERF6; AltName: Full=Ethylene-responsive element-binding factor 6; Short=EREBP-6;	A0A061GB42_THECC SubName: Full=Ethylene response factor 5, putative {ECO:0000313|EMBL:EOY24239.1};	--	GO:0005634,nucleus; GO:0003677,DNA binding; GO:0003700,DNA-binding transcription factor activity; GO:0051301,cell division; GO:0006952,defense response; GO:0009873,ethylene-activated signaling pathway; GO:0010087,phloem or xylem histogenesis; GO:0010200,response to chitin; GO:0009644,response to high light intensity; GO:0000302,response to reactive oxygen species; GO:0006351,transcription, DNA-te…	AP2 domain
Cluster-15126.139800	3.18494	2.01818e-115	7.3532e-113	up	K17098 annexin D | (RefSeq) annexin D8-like (A)	PREDICTED: annexin D8-like [Gossypium arboreum]	ANXD8_ARATH RecName: Full=Annexin D8; AltName: Full=AnnAt8;	A0A0B0PPD5_GOSAR SubName: Full=Annexin D8-like protein {ECO:0000313|EMBL:KHG26855.1};	Annexin	GO:0005509,calcium ion binding; GO:0005544,calcium-dependent phospholipid binding; GO:0009409,response to cold; GO:0009408,response to heat; GO:0009651,response to salt stress; GO:0009414,response to water deprivation	Annexin
Cluster-15126.64305	-4.50814	4.07856e-115	1.48168e-112	down	--	PREDICTED: homeobox protein ATH1 [Gossypium arboreum]	ATH1_ARATH RecName: Full=Homeobox protein ATH1;	A0A1U8LQK7_GOSHI SubName: Full=homeobox protein ATH1-like {ECO:0000313|RefSeq:XP_016716869.1, ECO:0000313|RefSeq:XP_016716870.1, ECO:0000313|RefSeq:XP_016716871.1};	Transcription factor MEIS1 and related HOX domain proteins	GO:0005634,nucleus; GO:0003677,DNA binding; GO:0003700,DNA-binding transcription factor activity; GO:0043565,sequence-specific DNA binding; GO:0010227,floral organ abscission; GO:0008285,negative regulation of cell proliferation; GO:0009640,photomorphogenesis; GO:0010371,regulation of gibberellin biosynthetic process; GO:0090470,shoot organ boundary specification; GO:0006351,transcription, DNA-te…	Associated with HOX
Cluster-15126.194002	-3.62149	5.37741e-115	1.94786e-112	down	--	PREDICTED: protodermal factor 1 [Gossypium raimondii]	--	A0A0D2TI88_GOSRA SubName: Full=Uncharacterized protein {ECO:0000313|EMBL:KJB75433.1};	--	--	--
Cluster-15126.95184	-2.95982	6.04024e-115	2.18161e-112	down	K19891 glucan endo-1,3-beta-glucosidase 1/2/3 [EC:3.2.1.39] | (RefSeq) hypothetical protein (A)	PREDICTED: PLASMODESMATA CALLOSE-BINDING PROTEIN 2-like [Gossypium raimondii]	PDCB2_ARATH RecName: Full=PLASMODESMATA CALLOSE-BINDING PROTEIN 2; Short=AtPDCB2; AltName: Full=Glucan endo-1,3-beta-glucosidase-like protein 3; Flags: Precursor;	A0A1U8NME2_GOSHI SubName: Full=PLASMODESMATA CALLOSE-BINDING PROTEIN 2-like {ECO:0000313|RefSeq:XP_016740040.1};	--	GO:0031225,anchored component of membrane; GO:0046658,anchored component of plasma membrane; GO:0009506,plasmodesma; GO:0001872,(1->3)-beta-D-glucan binding; GO:0004553,hydrolase activity, hydrolyzing O-glycosyl compounds; GO:0030247,polysaccharide binding; GO:0009408,response to heat	X8 domain
Cluster-15126.119170	-2.56542	6.40745e-115	2.30755e-112	down	--	PREDICTED: uncharacterized protein LOC107911978 [Gossypium hirsutum]	--	A0A1U8K4E7_GOSHI SubName: Full=uncharacterized protein LOC107911978 {ECO:0000313|RefSeq:XP_016695489.1};	Predicted lipase	GO:0016787,hydrolase activity; GO:0006629,lipid metabolic process	Lipase (class 3)
Cluster-15126.203273	-7.50479	7.99389e-115	2.87059e-112	down	K01051 pectinesterase [EC:3.1.1.11] | (RefSeq) pectinesterase-like (A)	PREDICTED: 21 kDa protein [Gossypium raimondii]	PMEI6_ARATH RecName: Full=Pectinesterase inhibitor 6 {ECO:0000305}; AltName: Full=Pectin methylesterase inhibitor 6 {ECO:0000303|PubMed:23362209}; Short=AtPMEI6 {ECO:0000305}; Flags: Precursor;	A0A0D2T616_GOSRA SubName: Full=Uncharacterized protein {ECO:0000313|EMBL:KJB49911.1};	--	GO:0048046,apoplast; GO:0046910,pectinesterase inhibitor activity; GO:0010214,seed coat development	Plant invertase/pectin methylesterase inhibitor
Cluster-15126.169736	1.8458	9.28916e-115	3.32613e-112	up	--	hypothetical protein LSAT_4X99201 [Lactuca sativa]	--	A0A251UVK6_HELAN SubName: Full=Putative phospholipase-like protein {ECO:0000313|EMBL:OTG27395.1};	--	--	Domain of unknown function (DUF1985)
Cluster-15126.153823	2.19652	1.89076e-114	6.75078e-112	up	K23870 putative pectin methyltransferase [EC:2.1.1.-] | (RefSeq) probable pectin methyltransferase QUA2 (A)	probable pectin methyltransferase QUA2 [Durio zibethinus]	PMTT_ARATH RecName: Full=Probable pectin methyltransferase QUA2; EC=2.1.1.-; AltName: Full=Protein OVERSENSITIVE TO SUGAR 1; AltName: Full=Protein QUASIMODO 2; AltName: Full=Protein TUMOROUS SHOOT DEVELOPMENT 2;	A0A0D2V5C1_GOSRA SubName: Full=Uncharacterized protein {ECO:0000313|EMBL:KJB64260.1};	--	GO:0005768,endosome; GO:0005794,Golgi apparatus; GO:0000139,Golgi membrane; GO:0016021,integral component of membrane; GO:0005802,trans-Golgi network; GO:0008168,methyltransferase activity; GO:0008757,S-adenosylmethionine-dependent methyltransferase activity; GO:0007155,cell adhesion; GO:0010289,homogalacturonan biosynthetic process; GO:0009735,response to cytokinin; GO:0048364,root development; …	Putative S-adenosyl-L-methionine-dependent methyltransferase
Cluster-15126.143509	3.45931	2.53459e-114	9.02363e-112	up	--	PREDICTED: uncharacterized protein LOC107944582 [Gossypium hirsutum]	--	A0A1U8N466_GOSHI SubName: Full=uncharacterized protein LOC107944582 {ECO:0000313|RefSeq:XP_016733882.1};	--	--	PDDEXK-like family of unknown function
Cluster-15126.105217	3.59309	3.98371e-114	1.41424e-111	up	K19892 glucan endo-1,3-beta-glucosidase 4 [EC:3.2.1.39] | (RefSeq) glucan endo-1,3-beta-glucosidase 4 (A)	PREDICTED: formin-like protein 7 [Gossypium hirsutum]	ALL9_OLEEU RecName: Full=Glucan endo-1,3-beta-D-glucosidase; EC=3.2.1.39; AltName: Full=Major pollen allergen Ole e 9; AltName: Allergen=Ole e 9; Flags: Precursor;	A0A1U8P739_GOSHI SubName: Full=formin-like protein 7 {ECO:0000313|RefSeq:XP_016746930.1};	--	GO:0005576,extracellular region; GO:0042973,glucan endo-1,3-beta-D-glucosidase activity; GO:0042803,protein homodimerization activity; GO:0006076,(1->3)-beta-D-glucan catabolic process	X8 domain
Cluster-15126.117275	2.41893	8.36382e-114	2.96077e-111	up	K09286 EREBP-like factor | (RefSeq) ethylene-responsive transcription factor ERF060-like isoform X1 (A)	ethylene-responsive transcription factor ERF060-like isoform X2 [Durio zibethinus]	ERF60_ARATH RecName: Full=Ethylene-responsive transcription factor ERF060;	A0A061DJP4_THECC SubName: Full=AP2/ERF domain-containing transcription factor, putative {ECO:0000313|EMBL:EOX92151.1};	--	GO:0005634,nucleus; GO:0003677,DNA binding; GO:0003700,DNA-binding transcription factor activity; GO:0009873,ethylene-activated signaling pathway; GO:0006351,transcription, DNA-templated	AP2 domain
Cluster-15126.94508	-3.21004	1.87772e-113	6.62824e-111	down	K09828 Delta24-sterol reductase [EC:1.3.1.72 1.3.1.-] | (RefSeq) delta(24)-sterol reductase isoform X1 (A)	PREDICTED: delta(24)-sterol reductase isoform X1 [Gossypium hirsutum]	DIM_PEA RecName: Full=Delta(24)-sterol reductase; EC=1.3.1.72; AltName: Full=Cell elongation protein diminuto;	A0A1U8K4X6_GOSHI SubName: Full=delta(24)-sterol reductase isoform X1 {ECO:0000313|RefSeq:XP_016697581.1};	FAD-binding protein DIMINUTO	GO:0016021,integral component of membrane; GO:0005516,calmodulin binding; GO:0050614,delta24-sterol reductase activity; GO:0050660,flavin adenine dinucleotide binding; GO:0016614,oxidoreductase activity, acting on CH-OH group of donors	FAD binding domain
Cluster-15126.157913	3.36701	3.79559e-113	1.33604e-110	up	K13946 auxin influx carrier (AUX1 LAX family) | (RefSeq) auxin transporter-like protein 2 (A)	auxin transporter-like protein 2 [Durio zibethinus]	LAX2_MEDTR RecName: Full=Auxin transporter-like protein 2; AltName: Full=AUX1-like protein 2; AltName: Full=MtLAX2;	A0A061EYD3_THECC SubName: Full=Transmembrane amino acid transporter family protein isoform 1 {ECO:0000313|EMBL:EOY07264.1};	Amino acid transporters	GO:0016021,integral component of membrane; GO:0005886,plasma membrane; GO:0015293,symporter activity; GO:0006865,amino acid transport; GO:0009734,auxin-activated signaling pathway	Transmembrane amino acid transporter protein
Cluster-15126.117133	-2.71901	6.94791e-113	2.43876e-110	down	K17086 transmembrane 9 superfamily member 2/4 | (RefSeq) transmembrane 9 superfamily member 11 (A)	PREDICTED: transmembrane 9 superfamily member 11 [Gossypium arboreum]	TMN11_ARATH RecName: Full=Transmembrane 9 superfamily member 11 {ECO:0000305}; AltName: Full=Endomembrane protein 6 {ECO:0000303|PubMed:22570441}; AltName: Full=Transmembrane nine protein 11 {ECO:0000303|PubMed:20681974}; Short=AtTMN11 {ECO:0000303|PubMed:20681974}; Flags: Precursor;	A0A1U8IXG9_GOSHI RecName: Full=Transmembrane 9 superfamily member {ECO:0000256|RuleBase:RU363079};	Endosomal membrane proteins, EMP70	GO:0005768,endosome; GO:0010008,endosome membrane; GO:0005794,Golgi apparatus; GO:0000139,Golgi membrane; GO:0016021,integral component of membrane; GO:0005802,trans-Golgi network	Endomembrane protein 70
Cluster-15126.183067	2.43328	1.07101e-112	3.74875e-110	up	--	PREDICTED: uncharacterized protein LOC105763693 isoform X1 [Gossypium raimondii]	MARD1_ARATH RecName: Full=Protein MARD1 {ECO:0000303|PubMed:15159630}; AltName: Full=Mediator of ABA-regulated dormancy1 {ECO:0000303|PubMed:15159630}; AltName: Full=Senescence-associated protein SAG102 {ECO:0000303|PubMed:11402199};	A0A1U8N7T0_GOSHI SubName: Full=uncharacterized protein LOC107945502 {ECO:0000313|RefSeq:XP_016735030.1};	--	GO:0010494,cytoplasmic stress granule; GO:0000932,P-body; GO:0046872,metal ion binding; GO:0009737,response to abscisic acid; GO:0010162,seed dormancy process	zinc-finger of the FCS-type, C2-C2
Cluster-15126.186710	3.01409	1.40499e-112	4.90396e-110	up	K09286 EREBP-like factor | (RefSeq) ethylene-responsive transcription factor ERF060-like isoform X1 (A)	ethylene-responsive transcription factor ERF060-like isoform X1 [Durio zibethinus]	ERF60_ARATH RecName: Full=Ethylene-responsive transcription factor ERF060;	A0A061DJP4_THECC SubName: Full=AP2/ERF domain-containing transcription factor, putative {ECO:0000313|EMBL:EOX92151.1};	--	GO:0005634,nucleus; GO:0003677,DNA binding; GO:0003700,DNA-binding transcription factor activity; GO:0009873,ethylene-activated signaling pathway; GO:0006351,transcription, DNA-templated	AP2 domain
Cluster-15126.143759	2.44838	2.55236e-112	8.88384e-110	up	K14504 xyloglucan:xyloglucosyl transferase TCH4 [EC:2.4.1.207] | (RefSeq) xyloglucan endotransglucosylase/hydrolase protein 22-like (A)	PREDICTED: xyloglucan endotransglucosylase/hydrolase protein 22-like [Gossypium hirsutum]	XTH23_ARATH RecName: Full=Probable xyloglucan endotransglucosylase/hydrolase protein 23; Short=At-XTH23; Short=XTH-23; EC=2.4.1.207; Flags: Precursor;	A0A1U8JPY1_GOSHI RecName: Full=Xyloglucan endotransglucosylase/hydrolase {ECO:0000256|RuleBase:RU361120}; EC=2.4.1.207 {ECO:0000256|RuleBase:RU361120};	--	GO:0048046,apoplast; GO:0005618,cell wall; GO:0005794,Golgi apparatus; GO:0004553,hydrolase activity, hydrolyzing O-glycosyl compounds; GO:0016762,xyloglucan:xyloglucosyl transferase activity; GO:0042546,cell wall biogenesis; GO:0071555,cell wall organization; GO:0010411,xyloglucan metabolic process	Glycosyl hydrolases family 16
Cluster-15126.211464	-5.71183	2.682e-112	9.30909e-110	down	K09285 AP2-like factor, ANT lineage | (RefSeq) AP2-like ethylene-responsive transcription factor ANT isoform X1 (A)	AP2-like ethylene-responsive transcription factor ANT isoform X2 [Durio zibethinus]	ANT_ARATH RecName: Full=AP2-like ethylene-responsive transcription factor ANT; AltName: Full=Complementing a protein kinase C mutant protein 1; AltName: Full=Protein AINTEGUMENTA; AltName: Full=Protein DRAGON; AltName: Full=Protein OVULE MUTANT;	A0A061DIQ6_THECC SubName: Full=Integrase-type DNA-binding superfamily protein {ECO:0000313|EMBL:EOX91761.1};	--	GO:0005634,nucleus; GO:0003677,DNA binding; GO:0003700,DNA-binding transcription factor activity; GO:0043565,sequence-specific DNA binding; GO:0030154,cell differentiation; GO:0009908,flower development; GO:0019760,glucosinolate metabolic process; GO:0010492,maintenance of shoot apical meristem identity; GO:0042127,regulation of cell proliferation; GO:0006351,transcription, DNA-templated	AP2 domain
Cluster-15126.102237	-7.12139	4.8569e-112	1.68112e-109	down	K01834 2,3-bisphosphoglycerate-dependent phosphoglycerate mutase [EC:5.4.2.11] | (RefSeq) uncharacterized protein LOC109792874 (A)	PREDICTED: uncharacterized protein LOC107893945 [Gossypium hirsutum]	NRG2_ARATH RecName: Full=Nitrate regulatory gene2 protein {ECO:0000303|PubMed:26744214}; Short=NRG2 protein {ECO:0000303|PubMed:26744214};	A0A1U8IFG9_GOSHI SubName: Full=uncharacterized protein LOC107893945 {ECO:0000313|RefSeq:XP_016674594.1};	--	GO:0005634,nucleus; GO:0071249,cellular response to nitrate; GO:0015706,nitrate transport; GO:0071705,nitrogen compound transport; GO:0006355,regulation of transcription, DNA-templated; GO:0010167,response to nitrate; GO:1901698,response to nitrogen compound; GO:0006351,transcription, DNA-templated	Uncharacterized protein conserved in bacteria (DUF2252)
Cluster-15126.186619	3.19426	5.32821e-112	1.83915e-109	up	K03189 urease accessory protein | (RefSeq) urease accessory protein G (A)	hypothetical protein CCACVL1_19031 [Corchorus capsularis]	UREG_ARATH RecName: Full=Urease accessory protein G; Short=AtUREG;	A0A1R3HIT6_COCAP SubName: Full=Uncharacterized protein {ECO:0000313|EMBL:OMO70266.1};	--	GO:0005525,GTP binding; GO:0003924,GTPase activity; GO:0016151,nickel cation binding; GO:0006807,nitrogen compound metabolic process; GO:0043085,positive regulation of catalytic activity	CobW/HypB/UreG, nucleotide-binding domain
Cluster-15126.137434	2.71541	6.76145e-112	2.32741e-109	up	K15104 solute carrier family 25 (mitochondrial oxoglutarate transporter), member 11 | (RefSeq) mitochondrial uncoupling protein 5-like (A)	mitochondrial uncoupling protein 5-like [Durio zibethinus]	PUMP5_ARATH RecName: Full=Mitochondrial uncoupling protein 5; Short=AtPUMP5; AltName: Full=Mitochondrial dicarboxylate carrier 1;	A0A061DHJ3_THECC SubName: Full=Dicarboxylate carrier 2 {ECO:0000313|EMBL:EOX91964.1};	Mitochondrial oxoglutarate/malate carrier proteins	GO:0016021,integral component of membrane; GO:0005743,mitochondrial inner membrane; GO:0015297,antiporter activity; GO:0005310,dicarboxylic acid transmembrane transporter activity; GO:0015140,malate transmembrane transporter activity; GO:0015131,oxaloacetate transmembrane transporter activity; GO:0017077,oxidative phosphorylation uncoupler activity; GO:0015141,succinate transmembrane transporter …	Mitochondrial carrier protein
Cluster-15126.97022	-2.48195	6.96663e-112	2.39143e-109	down	K01214 isoamylase [EC:3.2.1.68] | (RefSeq) isoamylase 1, chloroplastic isoform X1 (A)	isoamylase 1, chloroplastic isoform X2 [Durio zibethinus]	ISOA1_ARATH RecName: Full=Isoamylase 1, chloroplastic; Short=AtISA1; EC=3.2.1.68; Flags: Precursor;	A0A0D2VTZ5_GOSRA SubName: Full=Uncharacterized protein {ECO:0000313|EMBL:KJB74805.1};	1,4-alpha-glucan branching enzyme/starch branching enzyme II	GO:0009507,chloroplast; GO:0010368,chloroplast isoamylase complex; GO:0019156,isoamylase activity; GO:0010021,amylopectin biosynthetic process; GO:0019252,starch biosynthetic process; GO:0005983,starch catabolic process	Alpha amylase, catalytic domain
Cluster-15126.162642	3.82465	7.8476e-112	2.68644e-109	up	--	PREDICTED: zinc finger protein ZAT10-like [Gossypium hirsutum]	ZAT10_ARATH RecName: Full=Zinc finger protein ZAT10; AltName: Full=Salt-tolerance zinc finger;	A0A1U8NYG2_GOSHI SubName: Full=zinc finger protein ZAT10-like {ECO:0000313|RefSeq:XP_016743024.1};	FOG: Zn-finger	GO:0005634,nucleus; GO:0003700,DNA-binding transcription factor activity; GO:0046872,metal ion binding; GO:0043565,sequence-specific DNA binding; GO:0035264,multicellular organism growth; GO:0045892,negative regulation of transcription, DNA-templated; GO:0010117,photoprotection; GO:0015979,photosynthesis; GO:0009737,response to abscisic acid; GO:0010200,response to chitin; GO:0009409,response to …	C2H2-type zinc finger
Cluster-15126.117827	2.48009	8.40104e-112	2.86802e-109	up	--	transcription factor PRE6-like [Durio zibethinus]	PRE6_ARATH RecName: Full=Transcription factor PRE6; AltName: Full=Basic helix-loop-helix protein 163; Short=AtbHLH163; Short=bHLH 163; AltName: Full=Protein KIDARI; AltName: Full=Protein PACLOBUTRAZOL RESISTANCE 6; AltName: Full=bHLH transcription factor bHLH163;	A0A1U8HQL7_GOSHI SubName: Full=transcription factor PRE5-like {ECO:0000313|RefSeq:XP_016668281.1};	--	GO:0005737,cytoplasm; GO:0005634,nucleus; GO:0046983,protein dimerization activity; GO:0040008,regulation of growth; GO:0006355,regulation of transcription, DNA-templated; GO:0009416,response to light stimulus; GO:0006351,transcription, DNA-templated	Helix-loop-helix DNA-binding domain
Cluster-15126.137433	2.77616	1.23197e-111	4.19432e-109	up	K15104 solute carrier family 25 (mitochondrial oxoglutarate transporter), member 11 | (RefSeq) mitochondrial uncoupling protein 5 (A)	PREDICTED: mitochondrial uncoupling protein 5 [Theobroma cacao]	PUMP5_ARATH RecName: Full=Mitochondrial uncoupling protein 5; Short=AtPUMP5; AltName: Full=Mitochondrial dicarboxylate carrier 1;	A0A061DHJ3_THECC SubName: Full=Dicarboxylate carrier 2 {ECO:0000313|EMBL:EOX91964.1};	Mitochondrial oxoglutarate/malate carrier proteins	GO:0016021,integral component of membrane; GO:0005743,mitochondrial inner membrane; GO:0015297,antiporter activity; GO:0005310,dicarboxylic acid transmembrane transporter activity; GO:0015140,malate transmembrane transporter activity; GO:0015131,oxaloacetate transmembrane transporter activity; GO:0017077,oxidative phosphorylation uncoupler activity; GO:0015141,succinate transmembrane transporter …	Mitochondrial carrier protein
Cluster-15126.140153	1.95634	2.58149e-111	8.76491e-109	up	--	PREDICTED: germin-like protein subfamily 2 member 4 [Gossypium raimondii]	GL24_ARATH RecName: Full=Germin-like protein subfamily 2 member 4; Flags: Precursor;	A0A1U8N9B9_GOSHI SubName: Full=germin-like protein subfamily 2 member 4 {ECO:0000313|RefSeq:XP_016735575.1};	--	GO:0048046,apoplast; GO:0005618,cell wall; GO:0009505,plant-type cell wall; GO:0009506,plasmodesma; GO:0030145,manganese ion binding; GO:0045735,nutrient reservoir activity; GO:0010497,plasmodesmata-mediated intercellular transport; GO:2000280,regulation of root development	Cupin
Cluster-15126.166210	2.84325	3.41146e-111	1.15514e-108	up	K20478 golgin subfamily B member 1 | (RefSeq) putative leucine-rich repeat-containing protein DDB_G0290503 (A)	PREDICTED: A-kinase anchor protein 12 isoform X2 [Gossypium arboreum]	--	A0A1U8IRF6_GOSHI SubName: Full=A-kinase anchor protein 12-like isoform X2 {ECO:0000313|RefSeq:XP_016679008.1};	--	GO:0016301,kinase activity	--
Cluster-15126.150063	2.62584	3.5006e-111	1.18211e-108	up	K22390 acid phosphatase type 7 | (RefSeq) purple acid phosphatase 2-like (A)	PREDICTED: purple acid phosphatase 2-like [Gossypium raimondii]	PPAF2_IPOBA RecName: Full=Purple acid phosphatase 2; EC=3.1.3.2; AltName: Full=Manganese(II) purple acid phosphatase 2; Flags: Precursor;	A0A0D2SN18_GOSRA RecName: Full=Purple acid phosphatase {ECO:0000256|RuleBase:RU361203}; EC=3.1.3.2 {ECO:0000256|RuleBase:RU361203};	Purple acid phosphatase	GO:0005576,extracellular region; GO:0003993,acid phosphatase activity; GO:0046872,metal ion binding	Calcineurin-like phosphoesterase
Cluster-15126.184802	2.94436	4.28736e-111	1.44388e-108	up	K14497 protein phosphatase 2C [EC:3.1.3.16] | (RefSeq) protein phosphatase 2C 37-like (A)	phosphatase 2C (PP2C)-like protein [Corchorus olitorius]	P2C37_ARATH RecName: Full=Protein phosphatase 2C 37; Short=AtPP2C37; EC=3.1.3.16; AltName: Full=Protein ABA-HYPERSENSITIVE GERMINATION 3; AltName: Full=Protein phosphatase 2C A; Short=PP2CA;	A0A1R3I265_9ROSI SubName: Full=Phosphatase 2C (PP2C)-like protein {ECO:0000313|EMBL:OMO76668.1};	Serine/threonine protein phosphatase	GO:0005829,cytosol; GO:0005634,nucleus; GO:0046872,metal ion binding; GO:0004721,phosphoprotein phosphatase activity; GO:0019901,protein kinase binding; GO:0004722,protein serine/threonine phosphatase activity; GO:0009738,abscisic acid-activated signaling pathway; GO:0009788,negative regulation of abscisic acid-activated signaling pathway; GO:0010360,negative regulation of anion channel activity;…	Protein phosphatase 2C
Cluster-15126.207844	-4.71188	6.63388e-111	2.22811e-108	down	--	RecName: Full=Protein E6 AAA33055.1 5' start site is putative; putative [Gossypium hirsutum]	E6_GOSHI RecName: Full=Protein E6;	B6E138_GOSHI SubName: Full=E6-1 protein kinase {ECO:0000313|EMBL:ACI43385.1};	--	GO:0005618,cell wall; GO:0005576,extracellular region; GO:0090378,seed trichome elongation	--
Cluster-15126.130107	1.92338	7.37792e-111	2.47135e-108	up	K20283 golgin subfamily A member 4 | (RefSeq) early endosome antigen 1-like (A)	PREDICTED: myosin heavy chain, non-muscle [Theobroma cacao]	--	A0A061DMB6_THECC SubName: Full=Uncharacterized protein isoform 1 {ECO:0000313|EMBL:EOX93176.1};	--	GO:0016021,integral component of membrane	Fibrinogen alpha/beta chain family
Cluster-15126.149388	2.66577	2.92033e-110	9.75587e-108	up	K14638 solute carrier family 15 (peptide/histidine transporter), member 3/4 | (RefSeq) protein NRT1/ PTR FAMILY 3.1-like (A)	PREDICTED: protein NRT1/ PTR FAMILY 3.1-like [Gossypium hirsutum]	PTR18_ARATH RecName: Full=Protein NRT1/ PTR FAMILY 3.1; Short=AtNPF3.1;	A0A1U8HL95_GOSHI SubName: Full=protein NRT1/ PTR FAMILY 3.1-like {ECO:0000313|RefSeq:XP_016666822.1};	H+/oligopeptide symporter	GO:0016021,integral component of membrane; GO:0097708,intracellular vesicle; GO:0005886,plasma membrane; GO:0022857,transmembrane transporter activity; GO:0010336,gibberellic acid homeostasis; GO:0042128,nitrate assimilation	POT family
Cluster-15126.138456	3.4591	7.59328e-110	2.52988e-107	up	K01322 prolyl oligopeptidase [EC:3.4.21.26] | (RefSeq) prolyl endopeptidase-like (A)	PREDICTED: prolyl endopeptidase-like [Gossypium raimondii]	AARE1_ORYSJ RecName: Full=Acylamino-acid-releasing enzyme 1 {ECO:0000305}; Short=AARE1 {ECO:0000305}; EC=3.4.19.1 {ECO:0000305};	A0A0D2Q4U0_GOSRA SubName: Full=Uncharacterized protein {ECO:0000313|EMBL:KJB14339.1};	Predicted serine protease	GO:0005737,cytoplasm; GO:0004252,serine-type endopeptidase activity	Prolyl oligopeptidase, N-terminal beta-propeller domain
Cluster-15126.155294	2.53996	1.35097e-109	4.48909e-107	up	K14209 solute carrier family 36 (proton-coupled amino acid transporter) | (RefSeq) amino acid transporter ANTL2-like (A)	PREDICTED: amino acid transporter ANTL2-like [Gossypium hirsutum]	AVT3C_ARATH RecName: Full=Amino acid transporter AVT3C {ECO:0000305}; Short=AtAvt3C {ECO:0000303|PubMed:27925655}; AltName: Full=Aromatic and neutral amino acid transporter-like protein 2 {ECO:0000305};	A0A1U8MNM4_GOSHI SubName: Full=amino acid transporter ANTL2-like {ECO:0000313|RefSeq:XP_016728417.1};	Amino acid transporters	GO:0016021,integral component of membrane; GO:0005774,vacuolar membrane; GO:0015171,amino acid transmembrane transporter activity; GO:0015175,neutral amino acid transmembrane transporter activity; GO:0003333,amino acid transmembrane transport; GO:0015804,neutral amino acid transport	Transmembrane amino acid transporter protein
Cluster-15126.139429	-2.55024	2.08208e-109	6.90003e-107	down	K05665 ATP-binding cassette, subfamily C (CFTR/MRP), member 1 [EC:7.6.2.3] | (RefSeq) putative ABC transporter C family member 15 (A)	ABC transporter C family member 9 [Gossypium arboreum]	AB9C_ARATH RecName: Full=ABC transporter C family member 9; Short=ABC transporter ABCC.9; Short=AtABCC9; EC=3.6.3.44; AltName: Full=ATP-energized glutathione S-conjugate pump 9; AltName: Full=Glutathione S-conjugate-transporting ATPase 9; AltName: Full=Multidrug resistance-associated protein 9;	A0A0B0MRM8_GOSAR SubName: Full=ABC transporter C family member 9 {ECO:0000313|EMBL:KHG04748.1};	Multidrug resistance-associated protein/mitoxantrone resistance protein, ABC superfamily	GO:0016021,integral component of membrane; GO:0000325,plant-type vacuole; GO:0009506,plasmodesma; GO:0005774,vacuolar membrane; GO:0005524,ATP binding; GO:0042626,ATPase activity, coupled to transmembrane movement of substances; GO:0008559,xenobiotic transmembrane transporting ATPase activity; GO:0009624,response to nematode; GO:0055085,transmembrane transport	ABC transporter transmembrane region
Cluster-15126.153435	2.77183	2.20916e-109	7.30176e-107	up	--	--	--	--	--	--	--
Cluster-15126.89111	-2.23316	3.77918e-109	1.2458e-106	down	K19951 TBC1 domain family member 8/9 | (RefSeq) TBC1 domain family member 2A-like (A)	ecotropic viral integration site 5 ortholog-like [Durio zibethinus]	--	A0A061ES96_THECC SubName: Full=Ypt/Rab-GAP domain of gyp1p superfamily protein isoform 1 {ECO:0000313|EMBL:EOY07691.1};	Ypt/Rab GTPase activating protein	--	Rab-GTPase-TBC domain
Cluster-15126.104574	2.35609	4.28706e-109	1.40949e-106	up	K05658 ATP-binding cassette, subfamily B (MDR/TAP), member 1 [EC:7.6.2.2] | (RefSeq) ABC transporter B family member 2-like (A)	PREDICTED: ABC transporter B family member 2-like [Gossypium arboreum]	AB2B_ARATH RecName: Full=ABC transporter B family member 2; Short=ABC transporter ABCB.2; Short=AtABCB2; AltName: Full=Multidrug resistance protein 2; AltName: Full=P-glycoprotein 2; Flags: Precursor;	A0A1U8MSU9_GOSHI SubName: Full=ABC transporter B family member 2-like {ECO:0000313|RefSeq:XP_016728624.1};	Multidrug/pheromone exporter, ABC superfamily	GO:0016021,integral component of membrane; GO:0016020,membrane; GO:0005524,ATP binding; GO:0042626,ATPase activity, coupled to transmembrane movement of substances	ABC transporter transmembrane region
Cluster-15126.97230	-2.38807	1.66262e-108	5.45196e-106	down	K09458 3-oxoacyl-[acyl-carrier-protein] synthase II [EC:2.3.1.179] | (RefSeq) 3-oxoacyl-[acyl-carrier-protein] synthase II, chloroplastic-like (A)	PREDICTED: 3-oxoacyl-[acyl-carrier-protein]	KASC2_ARATH RecName: Full=3-oxoacyl-[acyl-carrier-protein] synthase II, chloroplastic; EC=2.3.1.41; AltName: Full=Beta-ketoacyl-acyl-carrier-protein synthase II; Short=AtKAS2; Short=Beta-ketoacyl-ACP synthetase 2; AltName: Full=Protein FATTY ACID BIOSYNTHESIS 1; Flags: Precursor;	A0A0D2VIX0_GOSRA SubName: Full=Uncharacterized protein {ECO:0000313|EMBL:KJB82969.1};	3-oxoacyl-(acyl-carrier-protein) synthase (I and II)	GO:0009507,chloroplast; GO:0009570,chloroplast stroma; GO:0009536,plastid; GO:0004315,3-oxoacyl-[acyl-carrier-protein] synthase activity; GO:0009631,cold acclimation; GO:0009793,embryo development ending in seed dormancy; GO:0006633,fatty acid biosynthetic process; GO:0006636,unsaturated fatty acid biosynthetic process	Beta-ketoacyl synthase, N-terminal domain
Cluster-15126.258070	-7.95458	2.05371e-108	6.7167e-106	down	K20619 cytochrome P450 family 78 subfamily A | (RefSeq) cytochrome P450 78A7-like (A)	PREDICTED: cytochrome P450 78A7-like [Gossypium raimondii]	C78A7_ARATH RecName: Full=Cytochrome P450 78A7; EC=1.14.-.-;	A0A0D2MJA4_GOSRA SubName: Full=Uncharacterized protein {ECO:0000313|EMBL:KJB18337.1};	Cytochrome P450 CYP2 subfamily	GO:0016021,integral component of membrane; GO:0016020,membrane; GO:0020037,heme binding; GO:0005506,iron ion binding; GO:0016709,oxidoreductase activity, acting on paired donors, with incorporation or reduction of molecular oxygen, NAD(P)H as one donor, and incorporation of one atom of oxygen; GO:0007275,multicellular organism development; GO:0040008,regulation of growth; GO:0090709,regulation of…	Cytochrome P450
Cluster-15126.161835	3.93308	2.12253e-108	6.92361e-106	up	--	PREDICTED: BEL1-like homeodomain protein 1 [Gossypium raimondii]	BLH1_ARATH RecName: Full=BEL1-like homeodomain protein 1; Short=BEL1-like protein 1; AltName: Full=Protein EMBRYO SAC DEVELOPMENT ARREST 29;	A0A1U8JG58_GOSHI SubName: Full=BEL1-like homeodomain protein 1 {ECO:0000313|RefSeq:XP_016689225.1, ECO:0000313|RefSeq:XP_016689226.1};	Transcription factor MEIS1 and related HOX domain proteins	GO:0005737,cytoplasm; GO:0005634,nucleus; GO:0003677,DNA binding; GO:0003700,DNA-binding transcription factor activity; GO:0046982,protein heterodimerization activity; GO:0042803,protein homodimerization activity; GO:0010197,polar nucleus fusion; GO:0009737,response to abscisic acid; GO:0010201,response to continuous far red light stimulus by the high-irradiance response system; GO:0009610,respon…	Homeobox KN domain
Cluster-15126.162281	2.18209	2.28149e-108	7.42271e-106	up	--	PREDICTED: tetraspanin-8-like [Gossypium raimondii]	TET7_ARATH RecName: Full=Tetraspanin-7;	A0A1U8JNR6_GOSHI SubName: Full=tetraspanin-8-like {ECO:0000313|RefSeq:XP_016690353.1};	--	GO:0016021,integral component of membrane; GO:0009506,plasmodesma	Tetraspanin family
Cluster-15126.187235	7.41217	2.52997e-108	8.20969e-106	up	K10999 cellulose synthase A [EC:2.4.1.12] | (RefSeq) cellulose synthase A catalytic subunit 7 [UDP-forming]-like (A)	PREDICTED: cellulose synthase-like protein E6 [Gossypium raimondii]	CSLE6_ORYSJ RecName: Full=Cellulose synthase-like protein E6; EC=2.4.1.-; AltName: Full=OsCslE6;	A0A0D2Q3I2_GOSRA SubName: Full=Uncharacterized protein {ECO:0000313|EMBL:KJB13914.1};	--	GO:0005794,Golgi apparatus; GO:0000139,Golgi membrane; GO:0016021,integral component of membrane; GO:0005886,plasma membrane; GO:0016760,cellulose synthase (UDP-forming) activity; GO:0016759,cellulose synthase activity; GO:0071555,cell wall organization; GO:0030244,cellulose biosynthetic process; GO:0009833,plant-type primary cell wall biogenesis	Cellulose synthase
Cluster-15126.97754	4.03238	2.77891e-108	8.99405e-106	up	K14292 trimethylguanosine synthase [EC:2.1.1.-] | (RefSeq) trimethylguanosine synthase (A)	heavy metal-associated isoprenylated plant protein 9-like [Herrania umbratica]	NAKR1_ARATH RecName: Full=Protein SODIUM POTASSIUM ROOT DEFECTIVE 1 {ECO:0000303|PubMed:21193571}; Short=NaKR1 {ECO:0000303|PubMed:21193571}; AltName: Full=Heavy metal-associated plant protein 2 {ECO:0000303|PubMed:23368984}; Short=AtHPP02 {ECO:0000303|PubMed:23368984}; AltName: Full=Nuclear-enriched phloem companion cell gene 6 {ECO:0000303|PubMed:18354040}; Short=NPCC6 {ECO:0000303|PubMed:18354…	A0A061E3C8_THECC SubName: Full=Chloroplast-targeted copper chaperone protein {ECO:0000313|EMBL:EOX98851.1};	Copper chaperone	GO:0005737,cytoplasm; GO:0005783,endoplasmic reticulum; GO:0005634,nucleus; GO:0046872,metal ion binding; GO:0046914,transition metal ion binding; GO:0046916,cellular transition metal ion homeostasis; GO:0009908,flower development; GO:0030001,metal ion transport; GO:0010233,phloem transport; GO:0010015,root morphogenesis; GO:0055078,sodium ion homeostasis	Heavy-metal-associated domain
Cluster-15126.157318	-2.83631	3.25463e-108	1.05065e-105	down	--	PREDICTED: 21 kDa seed protein-like [Gossypium hirsutum]	ASP_THECC RecName: Full=21 kDa seed protein; Flags: Precursor;	A0A1U8NCB4_GOSHI SubName: Full=21 kDa seed protein-like {ECO:0000313|RefSeq:XP_016735479.1};	--	GO:0004866,endopeptidase inhibitor activity	--
Cluster-15126.230019	2.62431	3.88144e-108	1.24975e-105	up	--	dihydrofolate reductase-like [Durio zibethinus]	STR6_ARATH RecName: Full=Rhodanese-like domain-containing protein 6; AltName: Full=Sulfurtransferase 6; Short=AtStr6;	A0A0D2QHL9_GOSRA SubName: Full=Uncharacterized protein {ECO:0000313|EMBL:KJB16441.1};	Phospholipase/carboxyhydrolase	--	Serine hydrolase (FSH1)
Cluster-15126.145214	2.76317	9.05622e-108	2.90842e-105	up	K01507 inorganic pyrophosphatase [EC:3.6.1.1] | (RefSeq) H+-PPase family transporter: proton (A)	PREDICTED: pyrophosphate-energized vacuolar membrane proton pump [Ricinus communis]	AVP_VIGRR RecName: Full=Pyrophosphate-energized vacuolar membrane proton pump; EC=3.6.1.1; AltName: Full=Pyrophosphate-energized inorganic pyrophosphatase; Short=H(+)-PPase; AltName: Full=Vacuolar H(+)-pyrophosphatase;	B9SXN6_RICCO SubName: Full=Pyrophosphate-energized vacuolar membrane proton pump, putative {ECO:0000313|EMBL:EEF31615.1}; EC=1.3.1.74 {ECO:0000313|EMBL:EEF31615.1};	--	GO:0016021,integral component of membrane; GO:0005774,vacuolar membrane; GO:0009678,hydrogen-translocating pyrophosphatase activity; GO:0004427,inorganic diphosphatase activity; GO:0046872,metal ion binding; GO:0015992,NA	Inorganic H+ pyrophosphatase
Cluster-15126.71086	-5.00779	1.18845e-107	3.80691e-105	down	K17086 transmembrane 9 superfamily member 2/4 | (RefSeq) transmembrane 9 superfamily member 10 (A)	transmembrane 9 superfamily member 10 [Herrania umbratica]	TMN10_ARATH RecName: Full=Transmembrane 9 superfamily member 10 {ECO:0000305}; AltName: Full=Endomembrane protein 3 {ECO:0000303|PubMed:22570441}; AltName: Full=Transmembrane nine protein 10 {ECO:0000303|PubMed:20681974}; Short=AtTMN10 {ECO:0000303|PubMed:20681974}; Flags: Precursor;	A0A061GQY3_THECC RecName: Full=Transmembrane 9 superfamily member {ECO:0000256|RuleBase:RU363079};	Endosomal membrane proteins, EMP70	GO:0010008,endosome membrane; GO:0005794,Golgi apparatus; GO:0000139,Golgi membrane; GO:0016021,integral component of membrane	Endomembrane protein 70
Cluster-15126.153791	-2.37807	1.95855e-107	6.25766e-105	down	K23872 putative homogalacturonan methyltransferase [EC:2.1.1.-] | (RefSeq) hypothetical protein (A)	PREDICTED: probable methyltransferase PMT2 [Gossypium hirsutum]	PMT2_ARATH RecName: Full=Probable methyltransferase PMT2; EC=2.1.1.-;	A0A1U8KTE8_GOSHI SubName: Full=probable methyltransferase PMT2 {ECO:0000313|RefSeq:XP_016705730.1};	--	GO:0005737,cytoplasm; GO:0005768,endosome; GO:0005794,Golgi apparatus; GO:0000139,Golgi membrane; GO:0016021,integral component of membrane; GO:0016020,membrane; GO:0005802,trans-Golgi network; GO:0008757,S-adenosylmethionine-dependent methyltransferase activity; GO:0032259,methylation	Putative S-adenosyl-L-methionine-dependent methyltransferase
Cluster-15126.182694	-3.34243	2.07181e-107	6.6026e-105	down	--	PREDICTED: uncharacterized protein At5g22580-like [Gossypium hirsutum]	Y5258_ARATH RecName: Full=Stress-response A/B barrel domain-containing protein At5g22580 {ECO:0000305}; AltName: Full=Uncharacterized protein At5g22580;	A0A0B0NQI1_GOSAR SubName: Full=Uncharacterized protein {ECO:0000313|EMBL:KHG14907.1};	--	GO:0009507,chloroplast; GO:0046872,metal ion binding	Stress responsive A/B Barrel Domain
Cluster-15126.157674	4.09119	3.30113e-107	1.04935e-104	up	K00521 ferric-chelate reductase [EC:1.16.1.7] | (RefSeq) ferric reduction oxidase 7, chloroplastic-like (A)	NAC domain-containing protein 83 [Gossypium hirsutum]	NAC83_ARATH RecName: Full=NAC domain-containing protein 83 {ECO:0000303|PubMed:15029955}; Short=ANAC083 {ECO:0000303|PubMed:15029955}; AltName: Full=Protein VND-INTERACTING 2 {ECO:0000303|PubMed:20388856};	W6JBA6_GOSHI SubName: Full=NAC domain protein NAC52 {ECO:0000313|EMBL:AHJ79193.1};	--	GO:0005634,nucleus; GO:0003677,DNA binding; GO:0003700,DNA-binding transcription factor activity; GO:0010150,leaf senescence; GO:0045892,negative regulation of transcription, DNA-templated; GO:0009737,response to abscisic acid; GO:0009651,response to salt stress; GO:0006351,transcription, DNA-templated; GO:0016032,viral process; GO:0010089,xylem development	No apical meristem (NAM) protein
Cluster-15126.192944	-4.07546	3.39189e-107	1.07545e-104	down	--	F3H9.11 protein isoform 1 [Theobroma cacao]	--	A0A061GFA3_THECC SubName: Full=F3H9.11 protein isoform 4 {ECO:0000313|EMBL:EOY28231.1};	--	--	Protein of unknown function (DUF616)
Cluster-15126.63579	-2.9631	3.89557e-107	1.23202e-104	down	K05681 ATP-binding cassette, subfamily G (WHITE), member 2 | (RefSeq) ABC transporter G family member 5-like (A)	ABC transporter G family member 8 [Herrania umbratica]	AB8G_ARATH RecName: Full=ABC transporter G family member 8; Short=ABC transporter ABCG.8; Short=AtABCG8; AltName: Full=Probable white-brown complex homolog protein 8; Short=AtWBC8;	A0A1R3H9E5_9ROSI SubName: Full=ABC transporter-like protein {ECO:0000313|EMBL:OMO66962.1};	Transporter, ABC superfamily (Breast cancer resistance protein)	GO:0016021,integral component of membrane; GO:0005886,plasma membrane; GO:0005524,ATP binding; GO:0042626,ATPase activity, coupled to transmembrane movement of substances	ABC-2 type transporter
Cluster-15126.98943	2.58506	4.76176e-107	1.50215e-104	up	K14709 solute carrier family 39 (zinc transporter), member 1/2/3 | (RefSeq) zinc transporter 5-like (A)	Zinc/iron permease [Corchorus olitorius]	ZIP3_ARATH RecName: Full=Zinc transporter 3; AltName: Full=ZRT/IRT-like protein 3; Flags: Precursor;	A0A1R3K9L3_9ROSI SubName: Full=Zinc/iron permease {ECO:0000313|EMBL:OMP03772.1};	Fe2+/Zn2+ regulated transporter	GO:0016021,integral component of membrane; GO:0005886,plasma membrane; GO:0005385,zinc ion transmembrane transporter activity	ZIP Zinc transporter
Cluster-15126.152088	4.84036	5.26808e-107	1.65768e-104	up	K00002 alcohol dehydrogenase (NADP+) [EC:1.1.1.2] | (RefSeq) aldo-keto reductase family 4 member C9-like (A)	PREDICTED: aldo-keto reductase family 4 member C9-like [Gossypium raimondii]	AKRC9_ARATH RecName: Full=NADPH-dependent aldo-keto reductase, chloroplastic {ECO:0000303|PubMed:21169366}; Short=AtChlAKR {ECO:0000303|PubMed:21169366}; EC=1.1.1.- {ECO:0000269|PubMed:19616008, ECO:0000269|PubMed:21169366}; AltName: Full=Aldo-keto reductase family 4 member C9;	A0A0D2S0Y9_GOSRA SubName: Full=Uncharacterized protein {ECO:0000313|EMBL:KJB76787.1};	Aldo/keto reductase family proteins	GO:0009507,chloroplast; GO:0008106,alcohol dehydrogenase (NADP+) activity; GO:0004033,aldo-keto reductase (NADP) activity; GO:0070401,NADP+ binding; GO:0016229,steroid dehydrogenase activity; GO:0055114,oxidation-reduction process; GO:0009409,response to cold; GO:0009651,response to salt stress; GO:0009636,response to toxic substance; GO:0009414,response to water deprivation	Aldo/keto reductase family
Cluster-15126.157856	2.43927	8.50213e-107	2.66858e-104	up	K13946 auxin influx carrier (AUX1 LAX family) | (RefSeq) auxin transporter-like protein 2 (A)	PREDICTED: auxin transporter-like protein 2 [Theobroma cacao]	LAX2_MEDTR RecName: Full=Auxin transporter-like protein 2; AltName: Full=AUX1-like protein 2; AltName: Full=MtLAX2;	A0A061EYD3_THECC SubName: Full=Transmembrane amino acid transporter family protein isoform 1 {ECO:0000313|EMBL:EOY07264.1};	Amino acid transporters	GO:0016021,integral component of membrane; GO:0005886,plasma membrane; GO:0015293,symporter activity; GO:0006865,amino acid transport; GO:0009734,auxin-activated signaling pathway	Transmembrane amino acid transporter protein
Cluster-15126.63458	-2.60716	1.17259e-106	3.67117e-104	down	K15078 structure-specific endonuclease subunit SLX1 [EC:3.6.1.-] | (RefSeq) putative disease resistance protein RGA3 (A)	PREDICTED: putative disease resistance protein RGA3 [Gossypium arboreum]	RGA3_SOLBU RecName: Full=Putative disease resistance protein RGA3; AltName: Full=Blight resistance protein B149; AltName: Full=RGA1-blb;	A0A0D2R504_GOSRA SubName: Full=Uncharacterized protein {ECO:0000313|EMBL:KJB46398.1};	Apoptotic ATPase	GO:0043531,ADP binding; GO:0005524,ATP binding; GO:0006952,defense response	Rx N-terminal domain
Cluster-15126.226431	-7.78287	2.46049e-106	7.68406e-104	down	K11252 histone H2B | (RefSeq) histone H2B-like (A)	PREDICTED: histone H2B [Solanum lycopersicum]	H2B1_MEDTR RecName: Full=Probable histone H2B.1;	A0A1S4CJ57_TOBAC RecName: Full=Histone H2B {ECO:0000256|RuleBase:RU000451};	Histone H2B	GO:0000786,nucleosome; GO:0005634,nucleus; GO:0003677,DNA binding; GO:0046982,protein heterodimerization activity	Core histone H2A/H2B/H3/H4
Cluster-15126.120227	-8.35061	2.72244e-106	8.48089e-104	down	K03860 phosphatidylinositol glycan, class Q | (RefSeq) N-acetylglucosaminyl-phosphatidylinositol biosynthetic protein gpi1-like (A)	PREDICTED: gibberellin-regulated protein 14 isoform X3 [Gossypium raimondii]	GASAE_ARATH RecName: Full=Gibberellin-regulated protein 14; AltName: Full=GAST1 protein homolog 14; Flags: Precursor;	A0A0D2M3B1_GOSRA SubName: Full=Uncharacterized protein {ECO:0000313|EMBL:KJB11452.1};	--	GO:0005576,extracellular region; GO:0005886,plasma membrane; GO:0009740,gibberellic acid mediated signaling pathway; GO:2000377,regulation of reactive oxygen species metabolic process; GO:0009737,response to abscisic acid; GO:0009739,response to gibberellin; GO:0009651,response to salt stress	Gibberellin regulated protein
Cluster-15126.153713	4.06522	3.3686e-106	1.04676e-103	up	K00430 peroxidase [EC:1.11.1.7] | (RefSeq) peroxidase 43-like (A)	peroxidase 43-like precursor [Gossypium hirsutum]	PER43_ARATH RecName: Full=Peroxidase 43; Short=Atperox P43; EC=1.11.1.7; Flags: Precursor;	A0A1U8L3A9_GOSHI RecName: Full=Peroxidase {ECO:0000256|RuleBase:RU362060, ECO:0000256|SAAS:SAAS00709852}; EC=1.11.1.7 {ECO:0000256|RuleBase:RU362060, ECO:0000256|SAAS:SAAS00709852};	--	GO:0005576,extracellular region; GO:0009505,plant-type cell wall; GO:0009506,plasmodesma; GO:0020037,heme binding; GO:0046872,metal ion binding; GO:0004601,peroxidase activity; GO:0042744,hydrogen peroxide catabolic process; GO:0009664,plant-type cell wall organization; GO:0006979,response to oxidative stress	Peroxidase
Cluster-15126.182423	2.08524	3.46646e-106	1.07449e-103	up	K23877 xyloglucan O-acetyltransferase | (RefSeq) protein ALTERED XYLOGLUCAN 4-like (A)	protein trichome birefringence-like 19 [Herrania umbratica]	TBL19_ARATH RecName: Full=Protein trichome birefringence-like 19;	A0A061EH35_THECC SubName: Full=Trichome birefringence-like 19 {ECO:0000313|EMBL:EOY04330.1};	--	GO:0005794,Golgi apparatus; GO:0016021,integral component of membrane; GO:0016413,O-acetyltransferase activity; GO:0071554,cell wall organization or biogenesis	GDSL/SGNH-like Acyl-Esterase family found in Pmr5 and Cas1p
Cluster-15126.181917	3.50042	6.44429e-106	1.99257e-103	up	K01366 cathepsin H [EC:3.4.22.16] | (RefSeq) thiol protease aleurain-like (A)	hypothetical protein B456_010G088500 [Gossypium raimondii]	ALEUL_ARATH RecName: Full=Thiol protease aleurain-like; EC=3.4.22.16; Flags: Precursor;	A0A1U8J1D6_GOSHI SubName: Full=thiol protease aleurain-like {ECO:0000313|RefSeq:XP_016682393.1};	Cysteine proteinase Cathepsin L	GO:0005615,extracellular space; GO:0005764,lysosome; GO:0004197,cysteine-type endopeptidase activity; GO:0006955,immune response; GO:0051603,proteolysis involved in cellular protein catabolic process	Papain family cysteine protease
Cluster-15126.155520	1.67006	7.17495e-106	2.21299e-103	up	--	hypothetical protein LSAT_4X99201 [Lactuca sativa]	--	A0A251UVK6_HELAN SubName: Full=Putative phospholipase-like protein {ECO:0000313|EMBL:OTG27395.1};	--	--	Ulp1 protease family, C-terminal catalytic domain
Cluster-15126.193551	-1.89689	9.18719e-106	2.82664e-103	down	K01184 polygalacturonase [EC:3.2.1.15] | (RefSeq) probable polygalacturonase At3g15720 (A)	hypothetical protein F383_10492 [Gossypium arboreum]	PGLR_VITVI RecName: Full=Probable polygalacturonase; Short=PG {ECO:0000250|UniProtKB:Q7M1E7}; EC=3.2.1.15; AltName: Full=Pectinase {ECO:0000250|UniProtKB:Q7M1E7};	A0A0B0NSA0_GOSAR SubName: Full=Uncharacterized protein {ECO:0000313|EMBL:KHG15710.1};	--	GO:0016021,integral component of membrane; GO:0004650,polygalacturonase activity; GO:0005975,carbohydrate metabolic process	Glycosyl hydrolases family 28
Cluster-15126.160407	2.21025	9.64221e-106	2.95933e-103	up	K14494 DELLA protein | (RefSeq) DELLA protein GAI (A)	PREDICTED: scarecrow-like protein 30 [Gossypium hirsutum]	SCL14_ARATH RecName: Full=Scarecrow-like protein 14; Short=AtSCL14; AltName: Full=GRAS family protein 2; Short=AtGRAS-2;	A0A1U8HGK2_GOSHI SubName: Full=scarecrow-like protein 30 {ECO:0000313|RefSeq:XP_016665252.1};	--	GO:0005829,cytosol; GO:0005634,nucleus; GO:0003700,DNA-binding transcription factor activity; GO:0043565,sequence-specific DNA binding; GO:0045893,positive regulation of transcription, DNA-templated; GO:0006355,regulation of transcription, DNA-templated; GO:0009410,response to xenobiotic stimulus; GO:0006351,transcription, DNA-templated	GRAS domain family
Cluster-15126.154400	3.39071	9.81516e-106	3.00501e-103	up	K01784 UDP-glucose 4-epimerase [EC:5.1.3.2] | (RefSeq) bifunctional UDP-glucose 4-epimerase and UDP-xylose 4-epimerase 1 isoform X1 (A)	bifunctional UDP-glucose 4-epimerase and UDP-xylose 4-epimerase 1 isoform X1 [Durio zibethinus]	UGE1_ARATH RecName: Full=Bifunctional UDP-glucose 4-epimerase and UDP-xylose 4-epimerase 1; EC=5.1.3.2; EC=5.1.3.5; AltName: Full=UDP-D-xylose 4-epimerase; AltName: Full=UDP-L-arabinose 4-epimerase; AltName: Full=UDP-galactose 4-epimerase 1; AltName: Full=UDP-glucose 4-epimerase 1; Short=AtUGE1;	A0A1U8LR83_GOSHI SubName: Full=bifunctional UDP-glucose 4-epimerase and UDP-xylose 4-epimerase 1-like isoform X3 {ECO:0000313|RefSeq:XP_016717075.1};	UDP-glucose 4-epimerase/UDP-sulfoquinovose synthase	GO:0005829,cytosol; GO:0005886,plasma membrane; GO:0050373,UDP-arabinose 4-epimerase activity; GO:0003978,UDP-glucose 4-epimerase activity; GO:0045227,capsule polysaccharide biosynthetic process; GO:0071555,cell wall organization; GO:0006012,galactose metabolic process; GO:0033358,UDP-L-arabinose biosynthetic process	GDP-mannose 4,6 dehydratase
Cluster-15126.144164	8.67427	1.92702e-105	5.8853e-103	up	K05605 3-hydroxyisobutyryl-CoA hydrolase [EC:3.1.2.4] | (RefSeq) 3-hydroxyisobutyryl-CoA hydrolase-like protein 3, mitochondrial (A)	hypothetical protein B456_010G069000 [Gossypium raimondii]	D14_ARATH RecName: Full=Strigolactone esterase D14 {ECO:0000303|PubMed:25425668}; EC=3.1.-.- {ECO:0000269|PubMed:25425668}; AltName: Full=Protein DWARF 14 {ECO:0000303|PubMed:22357928}; Short=AtD14 {ECO:0000303|PubMed:22357928};	A0A0D2UAA1_GOSRA SubName: Full=Uncharacterized protein {ECO:0000313|EMBL:KJB64871.1};	--	GO:0005737,cytoplasm; GO:0005634,nucleus; GO:0016787,hydrolase activity; GO:1902348,cellular response to strigolactone; GO:0010223,secondary shoot formation; GO:1901601,strigolactone biosynthetic process	alpha/beta hydrolase fold
Cluster-15126.147192	4.38372	2.55501e-105	7.78416e-103	up	K08202 MFS transporter, OCT family, solute carrier family 22 (organic cation transporter), member 4/5 | (RefSeq) organic cation/carnitine transporter 4-like (A)	PREDICTED: organic cation/carnitine transporter 3-like [Gossypium raimondii]	OCT3_ARATH RecName: Full=Organic cation/carnitine transporter 3; Short=AtOCT3;	A0A1U8I767_GOSHI SubName: Full=organic cation/carnitine transporter 3 {ECO:0000313|RefSeq:XP_016674056.1};	Synaptic vesicle transporter SVOP and related transporters (major facilitator superfamily)	GO:0016021,integral component of membrane; GO:0009705,plant-type vacuole membrane; GO:0005524,ATP binding; GO:0008514,organic anion transmembrane transporter activity; GO:0070417,cellular response to cold	--
Cluster-15126.186147	-6.0359	9.55248e-105	2.90318e-102	down	K03164 DNA topoisomerase II [EC:5.99.1.3] | (RefSeq) DNA topoisomerase 2 (A)	PREDICTED: DNA topoisomerase 2 isoform X1 [Gossypium raimondii]	TOP2_ARATH RecName: Full=DNA topoisomerase 2; EC=5.99.1.3; AltName: Full=DNA topoisomerase II;	A0A0D2VRZ2_GOSRA RecName: Full=DNA topoisomerase 2 {ECO:0000256|RuleBase:RU362094}; EC=5.99.1.3 {ECO:0000256|RuleBase:RU362094};	DNA topoisomerase type II	GO:0005634,nucleus; GO:0005524,ATP binding; GO:0003677,DNA binding; GO:0003916,DNA topoisomerase activity; GO:0003918,DNA topoisomerase type II (ATP-hydrolyzing) activity; GO:0046872,metal ion binding; GO:0006265,DNA topological change; GO:0044774,mitotic DNA integrity checkpoint; GO:0000712,resolution of meiotic recombination intermediates; GO:0000819,sister chromatid segregation	DNA gyrase/topoisomerase IV, subunit A
Cluster-15126.206924	-3.4535	1.27486e-104	3.85737e-102	down	--	probable membrane-associated kinase regulator 2 [Durio zibethinus]	MAKR5_ARATH RecName: Full=Probable membrane-associated kinase regulator 5;	A0A0B0N5B5_GOSAR SubName: Full=Putative membrane-associated kinase regulator 2-like protein {ECO:0000313|EMBL:KHG07054.1};	--	GO:0005886,plasma membrane	--
Cluster-15126.89751	-3.64847	1.2754e-104	3.85737e-102	down	K12173 BRCA1-A complex subunit BRE | (RefSeq) BRCA1-A complex subunit BRE-like (A)	Pathogenesis-related thaumatin superfamily protein [Theobroma cacao]	TLPH_ARATH RecName: Full=Thaumatin-like protein; Flags: Precursor;	A0A061FUV3_THECC SubName: Full=Pathogenesis-related thaumatin superfamily protein {ECO:0000313|EMBL:EOY21295.1};	--	--	Thaumatin family
Cluster-15126.108365	-2.39746	1.45165e-104	4.37979e-102	down	--	uncharacterized protein LOC111294178 [Durio zibethinus]	--	A0A0D2UYM1_GOSRA SubName: Full=Uncharacterized protein {ECO:0000313|EMBL:KJB74131.1};	--	--	--
Cluster-15126.148843	3.82298	1.87403e-104	5.6405e-102	up	K01623 fructose-bisphosphate aldolase, class I [EC:4.1.2.13] | (RefSeq) fructose-bisphosphate aldolase 1, chloroplastic (A)	PREDICTED: fructose-bisphosphate aldolase 1, chloroplastic [Vitis vinifera]	ALFP2_ARATH RecName: Full=Fructose-bisphosphate aldolase 2, chloroplastic {ECO:0000305}; Short=AtFBA2 {ECO:0000303|PubMed:22561114}; EC=4.1.2.13 {ECO:0000305}; Flags: Precursor;	K4B3P9_SOLLC RecName: Full=Fructose-bisphosphate aldolase {ECO:0000256|RuleBase:RU003994, ECO:0000256|SAAS:SAAS00336718}; EC=4.1.2.13 {ECO:0000256|RuleBase:RU003994, ECO:0000256|SAAS:SAAS00336718};	Fructose-biphosphate aldolase	GO:0048046,apoplast; GO:0009507,chloroplast; GO:0009941,chloroplast envelope; GO:0009570,chloroplast stroma; GO:0016020,membrane; GO:0010287,plastoglobule; GO:0009579,thylakoid; GO:0004332,fructose-bisphosphate aldolase activity; GO:0006094,gluconeogenesis; GO:0006096,glycolytic process; GO:0009737,response to abscisic acid; GO:0046686,response to cadmium ion	Fructose-bisphosphate aldolase class-I
Cluster-15126.84060	4.78204	2.29581e-104	6.89335e-102	up	--	PREDICTED: uncharacterized protein LOC108463590 [Gossypium arboreum]	--	A0A1U8MQ93_GOSHI SubName: Full=uncharacterized protein LOC107940067 {ECO:0000313|RefSeq:XP_016728970.1};	--	--	Enhancer of split M4 family
Cluster-15126.154978	5.13189	4.83979e-104	1.44969e-101	up	K20044 phosphatidylinositol-binding clathrin assembly protein | (RefSeq) putative clathrin assembly protein At5g57200 (A)	PREDICTED: putative clathrin assembly protein At1g33340 [Gossypium raimondii]	CAP11_ARATH RecName: Full=Putative clathrin assembly protein At1g33340;	A0A0D2TVP9_GOSRA SubName: Full=Uncharacterized protein {ECO:0000313|EMBL:KJB59581.1};	Clathrin assembly protein AP180 and related proteins, contain ENTH domain	GO:0005905,clathrin-coated pit; GO:0030136,clathrin-coated vesicle; GO:0005794,Golgi apparatus; GO:0005545,1-phosphatidylinositol binding; GO:0030276,clathrin binding; GO:0048268,clathrin coat assembly; GO:0006897,endocytosis	ANTH domain
Cluster-15126.97231	-2.27363	7.39378e-104	2.20939e-101	down	K10782 fatty acyl-ACP thioesterase A [EC:3.1.2.14] | (RefSeq) oleoyl-acyl carrier protein thioesterase 1, chloroplastic (A)	Oleoyl-acyl carrier thioesterase, chloroplastic [Gossypium arboreum]	FATA_CORSA RecName: Full=Oleoyl-acyl carrier protein thioesterase, chloroplastic; EC=3.1.2.14; AltName: Full=18:0-acyl-carrier protein thioesterase; Short=18:0-ACP thioesterase; AltName: Full=Acyl-[acyl-carrier-protein] hydrolase; Flags: Precursor; Fragment;	A0A0B0MRF6_GOSAR RecName: Full=Acyl-[acyl-carrier-protein] hydrolase {ECO:0000256|RuleBase:RU363096}; EC=3.1.2.- {ECO:0000256|RuleBase:RU363096};	--	GO:0009507,chloroplast; GO:0016295,myristoyl-[acyl-carrier-protein] hydrolase activity; GO:0004320,oleoyl-[acyl-carrier-protein] hydrolase activity; GO:0016296,palmitoyl-[acyl-carrier-protein] hydrolase activity; GO:0006633,fatty acid biosynthetic process	Acyl-ACP thioesterase
Cluster-15126.162918	8.65302	7.65436e-104	2.28179e-101	up	--	LOW QUALITY PROTEIN: proline-rich protein 4-like [Durio zibethinus]	PRP4_ARATH RecName: Full=Proline-rich protein 4; Short=AtPRP4; Flags: Precursor;	A0A061E683_THECC SubName: Full=Proline-rich protein 2 {ECO:0000313|EMBL:EOX97753.1};	--	GO:0005618,cell wall; GO:0005576,extracellular region	Pollen proteins Ole e I like
Cluster-15126.149308	2.36031	9.69988e-104	2.88466e-101	up	K01590 histidine decarboxylase [EC:4.1.1.22] | (RefSeq) serine decarboxylase-like (A)	PREDICTED: serine decarboxylase-like [Gossypium raimondii]	SDC1_ARATH RecName: Full=Serine decarboxylase; Short=AtSDC; EC=4.1.1.-; AltName: Full=Protein EMBRYO DEFECTIVE 1075; AltName: Full=Serine decarboxylase 1; Short=AtSDC1;	A0A0D2NRV5_GOSRA SubName: Full=Uncharacterized protein {ECO:0000313|EMBL:KJB16468.1};	Glutamate decarboxylase and related proteins	GO:0005829,cytosol; GO:0005886,plasma membrane; GO:0016831,carboxy-lyase activity; GO:0030170,pyridoxal phosphate binding; GO:0019752,carboxylic acid metabolic process; GO:0006580,ethanolamine metabolic process	Pyridoxal-dependent decarboxylase conserved domain
Cluster-15126.157193	3.33963	1.06273e-103	3.15294e-101	up	K01051 pectinesterase [EC:3.1.1.11] | (RefSeq) probable pectinesterase/pectinesterase inhibitor 58 (A)	PREDICTED: trihelix transcription factor GTL1 isoform X2 [Gossypium arboreum]	GTL1_ARATH RecName: Full=Trihelix transcription factor GTL1; AltName: Full=GT2-LIKE protein 1; Short=AtGTL1; Short=Protein GT-2-LIKE1; AltName: Full=Trihelix DNA-binding protein GTL1;	A0A0B0PVH3_GOSAR SubName: Full=Trihelix transcription factor GTL1-like protein {ECO:0000313|EMBL:KHG29020.1};	Transcription factor GT-2 and related proteins, contains trihelix DNA-binding/SANT domain	GO:0005634,nucleus; GO:0003677,DNA binding; GO:0003700,DNA-binding transcription factor activity; GO:0043565,sequence-specific DNA binding; GO:0042631,cellular response to water deprivation; GO:0030308,negative regulation of cell growth; GO:0032876,negative regulation of DNA endoreduplication; GO:0045892,negative regulation of transcription, DNA-templated; GO:0008361,regulation of cell size; GO:2…	Myb/SANT-like DNA-binding domain
Cluster-15126.145044	3.47202	1.08479e-103	3.21076e-101	up	K16266 cyanohydrin UDP-glucosyltransferase [EC:2.4.1.-] | (RefSeq) linamarin synthase 2 (A)	PREDICTED: 7-deoxyloganetin glucosyltransferase-like [Gossypium hirsutum]	UGTK5_MANES RecName: Full=Linamarin synthase 2 {ECO:0000305}; EC=2.4.1.63 {ECO:0000269|PubMed:21736650}; AltName: Full=Cyanohydrin UDP-glucosyltransferase UGT85K5 {ECO:0000303|PubMed:21736650};	A0A1U8NP62_GOSHI RecName: Full=Glycosyltransferase {ECO:0000256|RuleBase:RU362057}; EC=2.4.1.- {ECO:0000256|RuleBase:RU362057};	UDP-glucuronosyl and UDP-glucosyl transferase	GO:0050057,linamarin synthase activity; GO:0006952,defense response; GO:0008152,metabolic process	UDP-glucoronosyl and UDP-glucosyl transferase
Cluster-15126.130922	3.40228	1.40611e-103	4.15193e-101	up	--	PREDICTED: cell wall / vacuolar inhibitor of fructosidase 1-like [Gossypium hirsutum]	CVIF1_ARATH RecName: Full=Cell wall / vacuolar inhibitor of fructosidase 1; Short=AtC/VIF1; Flags: Precursor;	A0A1U8KJK3_GOSHI SubName: Full=cell wall / vacuolar inhibitor of fructosidase 1-like {ECO:0000313|RefSeq:XP_016700869.1};	--	GO:0005618,cell wall; GO:0005773,vacuole; GO:0004857,enzyme inhibitor activity; GO:0043086,negative regulation of catalytic activity	Plant invertase/pectin methylesterase inhibitor
Cluster-15126.106169	-4.20863	1.94809e-103	5.73867e-101	down	K19996 phosphatidylinositol transfer protein SFH5 | (RefSeq) patellin-3 (A)	PREDICTED: patellin-6-like [Gossypium arboreum]	PATL6_ARATH RecName: Full=Patellin-6;	A0A0B0PC39_GOSAR SubName: Full=Patellin-6-like protein {ECO:0000313|EMBL:KHG22460.1};	Phosphatidylinositol transfer protein SEC14 and related proteins	GO:0005737,cytoplasm; GO:0005886,plasma membrane; GO:0008289,lipid binding; GO:0007049,cell cycle; GO:0051301,cell division	CRAL/TRIO domain
Cluster-15126.142431	2.98077	4.75288e-103	1.3968e-100	up	--	PREDICTED: lachrymatory-factor synthase-like [Gossypium raimondii]	--	A0A0D2SI59_GOSRA SubName: Full=Uncharacterized protein {ECO:0000313|EMBL:KJB82892.1};	--	--	Polyketide cyclase / dehydrase and lipid transport
Cluster-15126.161186	1.79064	8.20849e-103	2.40667e-100	up	K00318 proline dehydrogenase [EC:1.5.5.2] | (RefSeq) proline dehydrogenase 2, mitochondrial-like (A)	proline dehydrogenase [Kosteletzkya virginica]	PROD2_ARATH RecName: Full=Proline dehydrogenase 2, mitochondrial; EC=1.5.5.2; AltName: Full=Osmotic stress-induced proline dehydrogenase; AltName: Full=Proline oxidase; Flags: Precursor;	A0A182BFH6_KOSVI RecName: Full=Proline dehydrogenase {ECO:0000256|RuleBase:RU364054}; EC=1.5.5.2 {ECO:0000256|RuleBase:RU364054};	Proline oxidase	GO:0005739,mitochondrion; GO:0071949,FAD binding; GO:0004657,proline dehydrogenase activity; GO:0006562,proline catabolic process; GO:0010133,proline catabolic process to glutamate; GO:0006970,response to osmotic stress; GO:0009414,response to water deprivation	Proline dehydrogenase
Cluster-15126.158410	1.9947	1.316e-102	3.84935e-100	up	K14484 auxin-responsive protein IAA | (RefSeq) auxin-induced protein AUX28-like (A)	PREDICTED: auxin-induced protein AUX28-like [Gossypium raimondii]	AUX28_SOYBN RecName: Full=Auxin-induced protein AUX28;	A0A1U8L1T5_GOSHI RecName: Full=Auxin-responsive protein {ECO:0000256|RuleBase:RU004549};	--	GO:0005634,nucleus; GO:0009734,auxin-activated signaling pathway; GO:0006355,regulation of transcription, DNA-templated; GO:0006351,transcription, DNA-templated	AUX/IAA family
Cluster-15126.144062	2.93927	1.47126e-102	4.29343e-100	up	--	--	--	--	--	--	--
Cluster-15126.39987	-3.32092	2.05536e-102	5.98394e-100	down	K14505 cyclin D3, plant | (RefSeq) cyclin-D3-1-like (A)	PREDICTED: cyclin-D3-1-like [Gossypium arboreum]	CCD31_ARATH RecName: Full=Cyclin-D3-1; AltName: Full=Cyclin-delta-3; Short=Cyclin-d3; AltName: Full=G1/S-specific cyclin-D3-1; Short=CycD3;1;	A0A0B0P884_GOSAR SubName: Full=Cyclin-D3-1-like protein {ECO:0000313|EMBL:KHG22908.1};	G1/S-specific cyclin D	GO:0005634,nucleus; GO:0051301,cell division; GO:0000082,G1/S transition of mitotic cell cycle; GO:0010444,guard mother cell differentiation; GO:0009735,response to cytokinin; GO:0009744,response to sucrose; GO:0048316,seed development	Cyclin, C-terminal domain
Cluster-15126.149557	2.18753	2.21663e-102	6.43841e-100	up	K09873 aquaporin TIP | (RefSeq) aquaporin TIP1-1 (A)	aquaporin TIP1-1 [Gossypium hirsutum]	TIP11_ARATH RecName: Full=Aquaporin TIP1-1; AltName: Full=Aquaporin TIP; AltName: Full=Gamma-tonoplast intrinsic protein; Short=Gamma-TIP; AltName: Full=Tonoplast intrinsic protein 1-1; Short=AtTIP1;1; AltName: Full=Tonoplast intrinsic protein, root-specific RB7;	C3U0K8_GOSHI SubName: Full=Aquaporin TIP13 {ECO:0000313|EMBL:DAA33866.1}; SubName: Full=Tonoplast intrinsic protein {ECO:0000313|EMBL:ACP28878.1};	Aquaporin (major intrinsic protein family)	GO:0042807,central vacuole; GO:0009941,chloroplast envelope; GO:0005887,integral component of plasma membrane; GO:0009705,plant-type vacuole membrane; GO:0000326,protein storage vacuole; GO:0005774,vacuolar membrane; GO:0005773,vacuole; GO:0015204,urea transmembrane transporter activity; GO:0015250,water channel activity; GO:0080170,hydrogen peroxide transmembrane transport; GO:0034220,ion transm…	Major intrinsic protein
Cluster-15126.133567	-3.29439	2.90867e-102	8.42884e-100	down	K12309 beta-galactosidase [EC:3.2.1.23] | (RefSeq) beta-galactosidase 2 isoform X1 (A)	Beta-galactosidase 5 isoform 1 [Theobroma cacao]	BGAL5_ARATH RecName: Full=Beta-galactosidase 5; Short=Lactase 5; EC=3.2.1.23; Flags: Precursor;	A0A061FCU3_THECC RecName: Full=Beta-galactosidase {ECO:0000256|RuleBase:RU000675}; EC=3.2.1.23 {ECO:0000256|RuleBase:RU000675};	Beta-galactosidase	GO:0048046,apoplast; GO:0009505,plant-type cell wall; GO:0005773,vacuole; GO:0004565,beta-galactosidase activity; GO:0005975,carbohydrate metabolic process	Glycosyl hydrolases family 35
Cluster-15126.143437	2.27395	4.08696e-102	1.18159e-99	up	K09873 aquaporin TIP | (RefSeq) aquaporin TIP1-1-like (A)	PREDICTED: aquaporin TIP1-1-like [Gossypium raimondii]	TIP11_ARATH RecName: Full=Aquaporin TIP1-1; AltName: Full=Aquaporin TIP; AltName: Full=Gamma-tonoplast intrinsic protein; Short=Gamma-TIP; AltName: Full=Tonoplast intrinsic protein 1-1; Short=AtTIP1;1; AltName: Full=Tonoplast intrinsic protein, root-specific RB7;	A0A0D2R5G0_GOSRA SubName: Full=Uncharacterized protein {ECO:0000313|EMBL:KJB46503.1};	Aquaporin (major intrinsic protein family)	GO:0042807,central vacuole; GO:0009941,chloroplast envelope; GO:0005887,integral component of plasma membrane; GO:0009705,plant-type vacuole membrane; GO:0000326,protein storage vacuole; GO:0005774,vacuolar membrane; GO:0005773,vacuole; GO:0015204,urea transmembrane transporter activity; GO:0015250,water channel activity; GO:0080170,hydrogen peroxide transmembrane transport; GO:0034220,ion transm…	Major intrinsic protein
Cluster-15126.166752	-2.16142	9.68791e-102	2.7944e-99	down	K17609 nucleoredoxin [EC:1.8.1.8] | (RefSeq) probable nucleoredoxin 1 isoform X1 (A)	PREDICTED: probable nucleoredoxin 1 isoform X2 [Gossypium arboreum]	NRX1_ARATH RecName: Full=Probable nucleoredoxin 1; Short=AtNrx1; EC=1.8.1.8;	A0A0B0PQP4_GOSAR SubName: Full=Uncharacterized protein {ECO:0000313|EMBL:KHG25736.1};	Thioredoxin, nucleoredoxin and related proteins	GO:0005829,cytosol; GO:0047134,protein-disulfide reductase activity; GO:0004791,thioredoxin-disulfide reductase activity; GO:0045454,cell redox homeostasis; GO:0009860,pollen tube growth; GO:0010183,pollen tube guidance; GO:0080092,regulation of pollen tube growth; GO:0046686,response to cadmium ion	Thioredoxin-like
Cluster-15126.121241	2.33398	9.83425e-102	2.83006e-99	up	K15747 beta-ring hydroxylase [EC:1.14.-.-] | (RefSeq) hypothetical protein (A)	PREDICTED: cytochrome P450 97B2, chloroplastic isoform X1 [Gossypium hirsutum]	C97B2_SOYBN RecName: Full=Cytochrome P450 97B2, chloroplastic; EC=1.14.-.-; Flags: Precursor;	A0A1U8NG89_GOSHI SubName: Full=cytochrome P450 97B2, chloroplastic isoform X1 {ECO:0000313|RefSeq:XP_016738032.1};	Cytochrome P450 CYP4/CYP19/CYP26 subfamilies	GO:0031969,chloroplast membrane; GO:0020037,heme binding; GO:0005506,iron ion binding; GO:0004497,monooxygenase activity; GO:0016705,oxidoreductase activity, acting on paired donors, with incorporation or reduction of molecular oxygen	Cytochrome P450
Cluster-15126.149170	2.81895	1.00634e-101	2.88932e-99	up	K13065 shikimate O-hydroxycinnamoyltransferase [EC:2.3.1.133] | (RefSeq) shikimate O-hydroxycinnamoyltransferase (A)	PREDICTED: protein ECERIFERUM 1-like [Gossypium raimondii]	CR26L_ARATH RecName: Full=Protein ECERIFERUM 26-like; Short=CER26-like; AltName: Full=CER2-like protein 2; Short=CER2-like2;	A0A0D2QCN6_GOSRA SubName: Full=Uncharacterized protein {ECO:0000313|EMBL:KJB14706.1};	--	GO:0009535,chloroplast thylakoid membrane; GO:0016747,transferase activity, transferring acyl groups other than amino-acyl groups; GO:0071555,cell wall organization; GO:0009555,pollen development; GO:0042761,very long-chain fatty acid biosynthetic process	Transferase family
Cluster-15126.93663	-2.74373	1.02517e-101	2.93663e-99	down	K13679 granule-bound starch synthase [EC:2.4.1.242] | (RefSeq) granule-bound starch synthase 1, chloroplastic/amyloplastic-like (A)	granule-bound starch synthase 1, chloroplastic/amyloplastic-like [Gossypium hirsutum]	SSG1_ANTMA RecName: Full=Granule-bound starch synthase 1, chloroplastic/amyloplastic; EC=2.4.1.21; AltName: Full=Granule-bound starch synthase I; Short=GBSS-I; Flags: Precursor;	D2D331_GOSHI RecName: Full=Starch synthase, chloroplastic/amyloplastic {ECO:0000256|RuleBase:RU361232}; EC=2.4.1.- {ECO:0000256|RuleBase:RU361232};	--	GO:0009501,amyloplast; GO:0009507,chloroplast; GO:0033201,alpha-1,4-glucan synthase activity; GO:0004373,glycogen (starch) synthase activity; GO:0009011,starch synthase activity; GO:0019252,starch biosynthetic process	Starch synthase catalytic domain
Cluster-15126.157016	-4.49341	1.50907e-101	4.31287e-99	down	K15378 solute carrier family 45, member 1/2/4 | (RefSeq) sucrose transport protein SUC8-like (A)	PREDICTED: sucrose transport protein SUC8-like [Gossypium hirsutum]	SUC2_ARATH RecName: Full=Sucrose transport protein SUC2; AltName: Full=Sucrose permease 2; AltName: Full=Sucrose transporter 1; AltName: Full=Sucrose-proton symporter 2;	A0A1U8JUI7_GOSHI SubName: Full=sucrose transport protein SUC8-like {ECO:0000313|RefSeq:XP_016693941.1};	Sucrose transporter and related proteins	GO:0005887,integral component of plasma membrane; GO:0005886,plasma membrane; GO:0008506,sucrose:proton symporter activity; GO:0005985,sucrose metabolic process	MFS/sugar transport protein
Cluster-15126.114471	-1.71378	1.51811e-101	4.32877e-99	down	--	YABBY protein [Corchorus capsularis]	YAB1_ARATH RecName: Full=Axial regulator YABBY 1; AltName: Full=Fl-54; AltName: Full=Protein ABNORMAL FLORAL ORGANS; AltName: Full=Protein FILAMENTOUS FLOWER; AltName: Full=Protein antherless;	A0A1R3I7G9_COCAP SubName: Full=YABBY protein {ECO:0000313|EMBL:OMO78542.1};	--	GO:0005634,nucleus; GO:0003677,DNA binding; GO:0003700,DNA-binding transcription factor activity; GO:0046872,metal ion binding; GO:0010158,abaxial cell fate specification; GO:0045165,cell fate commitment; GO:0010154,fruit development; GO:0010450,inflorescence meristem growth; GO:0009933,meristem structural organization; GO:0009944,polarity specification of adaxial/abaxial axis; GO:0009909,regulat…	YABBY protein
Cluster-15126.194937	-4.7582	2.77738e-101	7.90138e-99	down	--	uncharacterized protein LOC110423947 isoform X2 [Herrania umbratica]	--	A0A061GEF2_THECC SubName: Full=F3H9.11 protein isoform 3 {ECO:0000313|EMBL:EOY28230.1};	--	GO:0016021,integral component of membrane	Protein of unknown function (DUF616)
Cluster-15126.185252	2.53969	5.0706e-101	1.43603e-98	up	--	PREDICTED: cingulin-like protein 1 [Gossypium hirsutum]	--	A0A1U8HHT1_GOSHI SubName: Full=cingulin-like protein 1 {ECO:0000313|RefSeq:XP_016665615.1, ECO:0000313|RefSeq:XP_016665616.1};	--	--	--
Cluster-15126.147240	5.55471	5.07078e-101	1.43603e-98	up	K12637 3-epi-6-deoxocathasterone 23-monooxygenase [EC:1.14.13.112] | (RefSeq) 3-epi-6-deoxocathasterone 23-monooxygenase-like isoform X1 (A)	3-epi-6-deoxocathasterone 23-monooxygenase-like isoform X1 [Durio zibethinus]	C90C1_ARATH RecName: Full=3-epi-6-deoxocathasterone 23-monooxygenase; EC=1.14.13.112; AltName: Full=Cytochrome P450 90C1; AltName: Full=Protein ROTUNDIFOLIA 3;	A0A061DFW3_THECC SubName: Full=Cytochrome P450 superfamily protein {ECO:0000313|EMBL:EOX90957.1};	Cytochrome P450 CYP4/CYP19/CYP26 subfamilies	GO:0005789,endoplasmic reticulum membrane; GO:0016021,integral component of membrane; GO:0102097,(22S)-22-hydroxy-5alpha-campestan-3-one C-23 hydroxylase activity; GO:0020037,heme binding; GO:0005506,iron ion binding; GO:0016709,oxidoreductase activity, acting on paired donors, with incorporation or reduction of molecular oxygen, NAD(P)H as one donor, and incorporation of one atom of oxygen; GO:0…	Cytochrome P450
Cluster-15126.145965	-1.99418	9.75315e-101	2.75581e-98	down	K08867 WNK lysine deficient protein kinase [EC:2.7.11.1] | (RefSeq) serine/threonine-protein kinase WNK1-like (A)	Frigida-like protein [Corchorus capsularis]	FRL4A_ARATH RecName: Full=FRIGIDA-like protein 4a;	A0A1R3IDT7_COCAP RecName: Full=FRIGIDA-like protein {ECO:0000256|RuleBase:RU364012};	--	GO:0030154,cell differentiation; GO:0009908,flower development	Frigida-like protein
Cluster-15126.155220	-2.27708	1.0664e-100	3.00637e-98	down	--	trypsin inhibitor, partial [Theobroma subincanum]	ASP_THECC RecName: Full=21 kDa seed protein; Flags: Precursor;	Q8RUR7_9ROSI SubName: Full=Trypsin inhibitor {ECO:0000313|EMBL:AAL85648.1}; Flags: Fragment;	--	GO:0004866,endopeptidase inhibitor activity	Trypsin and protease inhibitor
Cluster-15126.156808	4.91661	1.10592e-100	3.11073e-98	up	K08235 xyloglucan:xyloglucosyl transferase [EC:2.4.1.207] | (RefSeq) probable xyloglucan endotransglucosylase/hydrolase protein 6 (A)	probable xyloglucan endotransglucosylase/hydrolase protein 6 precursor [Gossypium hirsutum]	XTH6_ARATH RecName: Full=Probable xyloglucan endotransglucosylase/hydrolase protein 6; Short=At-XTH6; Short=XTH-6; EC=2.4.1.207; Flags: Precursor;	A0A1U8M962_GOSHI RecName: Full=Xyloglucan endotransglucosylase/hydrolase {ECO:0000256|RuleBase:RU361120}; EC=2.4.1.207 {ECO:0000256|RuleBase:RU361120};	--	GO:0048046,apoplast; GO:0005618,cell wall; GO:0004553,hydrolase activity, hydrolyzing O-glycosyl compounds; GO:0016762,xyloglucan:xyloglucosyl transferase activity; GO:0042546,cell wall biogenesis; GO:0071555,cell wall organization; GO:0009414,response to water deprivation; GO:0010411,xyloglucan metabolic process	Glycosyl hydrolases family 16
Cluster-15126.169471	-11.0551	1.36563e-100	3.8326e-98	down	K00679 phospholipid:diacylglycerol acyltransferase [EC:2.3.1.158] | (RefSeq) hypothetical protein (A)	GDSL esterase/lipase At1g29670-like [Herrania umbratica]	GDL15_ARATH RecName: Full=GDSL esterase/lipase At1g29670; EC=3.1.1.-; AltName: Full=Extracellular lipase At1g29670; Flags: Precursor;	A0A061FSF7_THECC SubName: Full=GDSL-like Lipase/Acylhydrolase superfamily protein, putative isoform 1 {ECO:0000313|EMBL:EOY17464.1};	--	GO:0048046,apoplast; GO:0005618,cell wall; GO:0009507,chloroplast; GO:0009534,chloroplast thylakoid; GO:0016788,hydrolase activity, acting on ester bonds; GO:0016042,lipid catabolic process	GDSL-like Lipase/Acylhydrolase
Cluster-15126.124803	3.51692	1.82998e-100	5.12424e-98	up	--	PREDICTED: uncharacterized protein LOC105787874 [Gossypium raimondii]	--	A0A0D2NWC5_GOSRA SubName: Full=Uncharacterized protein {ECO:0000313|EMBL:KJB18338.1};	--	--	--
Cluster-15126.213398	-5.86767	2.37263e-100	6.62884e-98	down	K01520 dUTP pyrophosphatase [EC:3.6.1.23] | (RefSeq) deoxyuridine 5'-triphosphate nucleotidohydrolase-like (A)	PREDICTED: deoxyuridine 5'-triphosphate nucleotidohydrolase-like [Gossypium hirsutum]	DUT_ARATH RecName: Full=Deoxyuridine 5'-triphosphate nucleotidohydrolase; Short=dUTPase; EC=3.6.1.23; AltName: Full=dUTP pyrophosphatase; AltName: Full=dUTP-pyrophosphatase-like 1; Short=AtDUT1;	A0A1U8JB47_GOSHI SubName: Full=deoxyuridine 5'-triphosphate nucleotidohydrolase-like {ECO:0000313|RefSeq:XP_016687552.1};	dUTPase	GO:0005829,cytosol; GO:0004170,dUTP diphosphatase activity; GO:0042802,identical protein binding; GO:0000287,magnesium ion binding; GO:0006281,DNA repair; GO:0006226,dUMP biosynthetic process; GO:0046081,dUTP catabolic process	dUTPase
Cluster-15126.90155	-5.22844	3.43328e-100	9.5707e-98	down	--	PREDICTED: protein IQ-DOMAIN 14 [Theobroma cacao]	--	A0A061ELR1_THECC SubName: Full=Iq-domain 31 isoform 1 {ECO:0000313|EMBL:EOY05771.1};	--	--	IQ calmodulin-binding motif
Cluster-15126.125876	-2.45153	3.97837e-100	1.10655e-97	down	K20718 LRR receptor-like serine/threonine-protein kinase ERECTA [EC:2.7.11.1] | (RefSeq) LRR receptor-like serine/threonine-protein kinase ERECTA (A)	Leucine-rich receptor-like protein kinase family protein [Theobroma cacao]	ERECT_ARATH RecName: Full=LRR receptor-like serine/threonine-protein kinase ERECTA {ECO:0000303|PubMed:8624444}; EC=2.7.11.1; AltName: Full=Protein QUANTITATIVE RESISTANCE TO PLECTOSPHAERELLA 1; AltName: Full=Protein QUANTITATIVE RESISTANCE TO RALSTONIA SOLANACEARUM 1; AltName: Full=Protein TRANSPIRATION EFFICIENCY 1; Flags: Precursor;	A0A061GJI4_THECC SubName: Full=Leucine-rich receptor-like protein kinase family protein {ECO:0000313|EMBL:EOY30050.1};	--	GO:0016021,integral component of membrane; GO:0005739,mitochondrion; GO:0005886,plasma membrane; GO:0005524,ATP binding; GO:0042277,peptide binding; GO:0004674,protein serine/threonine kinase activity; GO:0019199,transmembrane receptor protein kinase activity; GO:0070370,cellular heat acclimation; GO:0042742,defense response to bacterium; GO:0050832,defense response to fungus; GO:0048281,inflores…	Protein kinase domain
Cluster-15126.88451	-4.0392	5.0671e-100	1.40623e-97	down	K00679 phospholipid:diacylglycerol acyltransferase [EC:2.3.1.158] | (RefSeq) hypothetical protein (A)	PREDICTED: GDSL esterase/lipase At1g29660 [Theobroma cacao]	GDL14_ARATH RecName: Full=GDSL esterase/lipase At1g29660 {ECO:0000303|PubMed:18819574}; EC=3.1.1.- {ECO:0000305}; AltName: Full=Apoplastic EDS1-dependent protein 3 {ECO:0000303|PubMed:24755512}; AltName: Full=Extracellular lipase At1g29660; Flags: Precursor;	A0A061GQZ4_THECC SubName: Full=GDSL-like Lipase/Acylhydrolase superfamily protein, putative {ECO:0000313|EMBL:EOY31941.1};	--	GO:0048046,apoplast; GO:0005634,nucleus; GO:0016788,hydrolase activity, acting on ester bonds; GO:0016042,lipid catabolic process; GO:0009627,systemic acquired resistance	GDSL-like Lipase/Acylhydrolase
Cluster-15126.145520	6.02183	9.69484e-100	2.68454e-97	up	K00679 phospholipid:diacylglycerol acyltransferase [EC:2.3.1.158] | (RefSeq) hypothetical protein (A)	PREDICTED: GDSL esterase/lipase EXL3-like [Gossypium raimondii]	EXL3_ARATH RecName: Full=GDSL esterase/lipase EXL3; EC=3.1.1.-; AltName: Full=Family II extracellular lipase 3; Short=Family II lipase EXL3; Flags: Precursor;	A0A0D2NTI5_GOSRA SubName: Full=Uncharacterized protein {ECO:0000313|EMBL:KJB17223.1};	--	GO:0005576,extracellular region; GO:0016298,lipase activity; GO:0016042,lipid catabolic process	GDSL-like Lipase/Acylhydrolase
Cluster-15126.91797	-2.37437	1.44301e-99	3.98689e-97	down	K15403 fatty acid omega-hydroxy dehydrogenase [EC:1.1.-.-] | (RefSeq) protein HOTHEAD (A)	Glucose-methanol-choline (GMC) oxidoreductase family protein [Theobroma cacao]	HTH_ARATH RecName: Full=Protein HOTHEAD; AltName: Full=Protein ADHESION OF CALYX EDGES; Flags: Precursor;	A0A061GB81_THECC SubName: Full=Glucose-methanol-choline (GMC) oxidoreductase family protein {ECO:0000313|EMBL:EOY27135.1};	Glucose dehydrogenase/choline dehydrogenase/mandelonitrile lyase (GMC oxidoreductase family)	GO:0005576,extracellular region; GO:0050660,flavin adenine dinucleotide binding; GO:0046593,mandelonitrile lyase activity; GO:0016614,oxidoreductase activity, acting on CH-OH group of donors; GO:0007267,cell-cell signaling; GO:0009553,embryo sac development; GO:0010430,fatty acid omega-oxidation	GMC oxidoreductase
Cluster-15126.147195	4.70308	2.13979e-99	5.89895e-97	up	K08202 MFS transporter, OCT family, solute carrier family 22 (organic cation transporter), member 4/5 | (RefSeq) organic cation/carnitine transporter 4-like isoform X1 (A)	PREDICTED: organic cation/carnitine transporter 3-like [Gossypium arboreum]	OCT3_ARATH RecName: Full=Organic cation/carnitine transporter 3; Short=AtOCT3;	A0A1U8I767_GOSHI SubName: Full=organic cation/carnitine transporter 3 {ECO:0000313|RefSeq:XP_016674056.1};	Synaptic vesicle transporter SVOP and related transporters (major facilitator superfamily)	GO:0016021,integral component of membrane; GO:0009705,plant-type vacuole membrane; GO:0005524,ATP binding; GO:0008514,organic anion transmembrane transporter activity; GO:0070417,cellular response to cold	--
Cluster-15126.39743	-2.76731	5.02604e-99	1.38252e-96	down	K14486 auxin response factor | (RefSeq) auxin response factor 1 (A)	PREDICTED: auxin response factor 23-like isoform X1 [Gossypium raimondii]	ARF2A_SOLLC RecName: Full=Auxin response factor 2A {ECO:0000303|PubMed:26716451, ECO:0000303|PubMed:26959229}; Short=SlARF2A {ECO:0000303|PubMed:26716451};	A0A0D2P895_GOSRA RecName: Full=Auxin response factor {ECO:0000256|RuleBase:RU004561};	--	GO:0005634,nucleus; GO:0003677,DNA binding; GO:0046982,protein heterodimerization activity; GO:0042803,protein homodimerization activity; GO:0009734,auxin-activated signaling pathway; GO:0009835,fruit ripening; GO:0009836,fruit ripening, climacteric; GO:0009911,positive regulation of flower development; GO:0006355,regulation of transcription, DNA-templated; GO:0006351,transcription, DNA-templated	Auxin response factor
Cluster-15126.48830	3.55975	6.9464e-99	1.90654e-96	up	--	PREDICTED: uncharacterized protein LOC108472803 [Gossypium arboreum]	SIB2_ARATH RecName: Full=Sigma factor binding protein 2, chloroplastic; Short=Sigma factor binding protein II; AltName: Full=VQ motif-containing protein 16 {ECO:0000303|PubMed:22535423}; Short=AtVQ16 {ECO:0000303|PubMed:22535423}; Flags: Precursor;	A0A0D2PJH8_GOSRA SubName: Full=Uncharacterized protein {ECO:0000313|EMBL:KJB46217.1};	--	GO:0009507,chloroplast; GO:0005634,nucleus; GO:0051091,positive regulation of DNA-binding transcription factor activity	VQ motif
Cluster-15126.142142	-2.13614	1.09915e-98	3.01016e-96	down	--	lipid transfer protein 3-like protein [Gossypium hirsutum]	NLTP3_PRUDU RecName: Full=Non-specific lipid-transfer protein 3; Short=LTP 3; Flags: Precursor;	A0A2H4C3Y8_GOSHI SubName: Full=Lipid transfer protein 3-like protein {ECO:0000313|EMBL:AIU99756.1};	--	GO:0008289,lipid binding; GO:0006869,lipid transport	Protease inhibitor/seed storage/LTP family
Cluster-15126.153565	1.90556	1.11768e-98	3.05418e-96	up	K03797 carboxyl-terminal processing protease [EC:3.4.21.102] | (RefSeq) carboxyl-terminal-processing peptidase 2, chloroplastic-like isoform X1 (A)	PREDICTED: protein THYLAKOID FORMATION1, chloroplastic [Gossypium raimondii]	THF1_ARATH RecName: Full=Protein THYLAKOID FORMATION 1, chloroplastic; Flags: Precursor;	A0A0D2V4U5_GOSRA SubName: Full=Uncharacterized protein {ECO:0000313|EMBL:KJB77336.1};	--	GO:0009507,chloroplast; GO:0009941,chloroplast envelope; GO:0009707,chloroplast outer membrane; GO:0009570,chloroplast stroma; GO:0009534,chloroplast thylakoid; GO:0009535,chloroplast thylakoid membrane; GO:0016021,integral component of membrane; GO:0009528,plastid inner membrane; GO:0009527,plastid outer membrane; GO:0009532,plastid stroma; GO:0010319,stromule; GO:0015996,chlorophyll catabolic p…	Thylakoid formation protein
Cluster-15126.75594	-2.94972	2.15971e-98	5.88872e-96	down	K10528 hydroperoxide lyase [EC:4.1.2.-] | (RefSeq) fatty acid hydroperoxide lyase, chloroplastic (A)	PREDICTED: linolenate hydroperoxide lyase, chloroplastic [Gossypium raimondii]	Y74B2_ARATH RecName: Full=Probable inactive linolenate hydroperoxide lyase {ECO:0000305|PubMed:9701595}; AltName: Full=Cytochrome P450 74B2 {ECO:0000305}; AltName: Full=Hydroperoxide lyase 1 {ECO:0000303|PubMed:9701595};	A0A0D2PAP1_GOSRA SubName: Full=Uncharacterized protein {ECO:0000313|EMBL:KJB42842.1};	--	GO:0009941,chloroplast envelope; GO:0020037,heme binding; GO:0005506,iron ion binding; GO:0004497,monooxygenase activity; GO:0016705,oxidoreductase activity, acting on paired donors, with incorporation or reduction of molecular oxygen; GO:0006631,fatty acid metabolic process; GO:0009611,response to wounding; GO:0016125,sterol metabolic process	Cytochrome P450
Cluster-15126.152659	1.82736	2.28987e-98	6.23e-96	up	K19996 phosphatidylinositol transfer protein SFH5 | (RefSeq) patellin-3-like (A)	PREDICTED: patellin-3-like [Gossypium raimondii]	PATL3_ARATH RecName: Full=Patellin-3;	A0A0D2W5X0_GOSRA SubName: Full=Uncharacterized protein {ECO:0000313|EMBL:KJB81305.1};	Phosphatidylinositol transfer protein SEC14 and related proteins	GO:0005737,cytoplasm; GO:0005886,plasma membrane; GO:0008289,lipid binding; GO:0007049,cell cycle; GO:0051301,cell division	CRAL/TRIO domain
Cluster-15126.118256	3.21559	2.46448e-98	6.69044e-96	up	K21630 GATA-type zinc finger protein 1 | (RefSeq) GATA transcription factor 6-like (A)	PREDICTED: GATA transcription factor 4-like [Gossypium hirsutum]	GAT12_ARATH RecName: Full=GATA transcription factor 12 {ECO:0000303|PubMed:15084732};	A0A1U8MJ94_GOSHI RecName: Full=GATA transcription factor {ECO:0000256|PIRNR:PIRNR016992};	GATA-4/5/6 transcription factors	GO:0005634,nucleus; GO:0005667,transcription factor complex; GO:0003682,chromatin binding; GO:0003700,DNA-binding transcription factor activity; GO:0000977,RNA polymerase II regulatory region sequence-specific DNA binding; GO:0001085,RNA polymerase II transcription factor binding; GO:0001228,DNA-binding transcription activator activity, RNA polymerase II-specific; GO:0008270,zinc ion binding; GO:…	GATA zinc finger
Cluster-15126.175840	1.4067	3.91815e-98	1.06137e-95	up	K13201 nucleolysin TIA-1/TIAR | (RefSeq) RNA-binding domain-containing protein (A)	PREDICTED: polyadenylate-binding protein RBP47B-like [Gossypium hirsutum]	RB47B_ARATH RecName: Full=Polyadenylate-binding protein RBP47B; Short=Poly(A)-binding protein RBP47B; AltName: Full=RNA-binding protein 47B; Short=AtRBP47B;	A0A1U8KWH0_GOSHI SubName: Full=polyadenylate-binding protein RBP47B-like {ECO:0000313|RefSeq:XP_016705418.1};	FOG: RRM domain	GO:0010494,cytoplasmic stress granule; GO:0005829,cytosol; GO:0005634,nucleus; GO:0003729,mRNA binding; GO:0008143,poly(A) binding; GO:0034605,cellular response to heat; GO:0006397,mRNA processing	RNA recognition motif. (a.k.a. RRM, RBD, or RNP domain)
Cluster-15126.188346	3.83316	4.98888e-98	1.34848e-95	up	K03327 multidrug resistance protein, MATE family | (RefSeq) protein DETOXIFICATION 40-like (A)	protein DETOXIFICATION 40-like [Durio zibethinus]	DTX40_ARATH RecName: Full=Protein DETOXIFICATION 40 {ECO:0000303|PubMed:11739388}; Short=AtDTX40 {ECO:0000303|PubMed:11739388}; AltName: Full=Multidrug and toxic compound extrusion protein 40 {ECO:0000305}; Short=MATE protein 40 {ECO:0000305};	A0A0D2RLV2_GOSRA RecName: Full=Protein DETOXIFICATION {ECO:0000256|RuleBase:RU004914}; AltName: Full=Multidrug and toxic compound extrusion protein {ECO:0000256|RuleBase:RU004914};	Uncharacterized membrane protein, predicted efflux pump	GO:0016021,integral component of membrane; GO:0005774,vacuolar membrane; GO:0005773,vacuole; GO:0015297,antiporter activity; GO:0015238,drug transmembrane transporter activity; GO:0006855,drug transmembrane transport	MatE
Cluster-15126.73790	-6.82964	5.38164e-98	1.45149e-95	down	K19996 phosphatidylinositol transfer protein SFH5 | (RefSeq) patellin-3-like (A)	PREDICTED: patellin-3-like [Gossypium arboreum]	PATL3_ARATH RecName: Full=Patellin-3;	A0A0B0PUV1_GOSAR SubName: Full=Patellin-3-like protein {ECO:0000313|EMBL:KHG30248.1};	Phosphatidylinositol transfer protein SEC14 and related proteins	GO:0005737,cytoplasm; GO:0005886,plasma membrane; GO:0008289,lipid binding; GO:0007049,cell cycle; GO:0051301,cell division	CRAL/TRIO domain
Cluster-15126.214796	-4.14884	7.24898e-98	1.95092e-95	down	--	hypothetical protein B456_009G230500 [Gossypium raimondii]	REN1_ARATH RecName: Full=Rho GTPase-activating protein REN1; AltName: Full=Protein ROP1 ENHANCER 1; AltName: Full=Rho-type GTPase-activating protein REN1;	A0A1U8PCF6_GOSHI SubName: Full=rho GTPase-activating protein REN1-like isoform X1 {ECO:0000313|RefSeq:XP_016748882.1};	Rho-GTPase activating protein	GO:0045177,apical part of cell; GO:0016324,apical plasma membrane; GO:0005938,cell cortex; GO:0070382,exocytic vesicle; GO:0090406,pollen tube; GO:0005096,GTPase activator activity; GO:0017048,Rho GTPase binding; GO:0090630,activation of GTPase activity; GO:0035024,negative regulation of Rho protein signal transduction; GO:0009846,pollen germination; GO:0009865,pollen tube adhesion; GO:0048868,po…	RhoGAP domain
Cluster-15126.108701	-2.03958	1.35865e-97	3.64864e-95	down	--	PREDICTED: uncharacterized protein LOC105789122 [Gossypium raimondii]	MURE_ARATH RecName: Full=UDP-N-acetylmuramoyl-L-alanyl-D-glutamate--2,6-diaminopimelate ligase MurE homolog, chloroplastic {ECO:0000305}; Short=AtMurE {ECO:0000303|PubMed:18036201}; AltName: Full=Protein ALBINO OR PALE-GREEN 13 {ECO:0000303|PubMed:18036201}; AltName: Full=Protein PIGMENT DEFECTIVE EMBRYO 316 {ECO:0000305}; Flags: Precursor;	A0A0D2P2A9_GOSRA SubName: Full=Uncharacterized protein {ECO:0000313|EMBL:KJB20663.1};	--	GO:0009507,chloroplast; GO:0009295,nucleoid; GO:0016881,acid-amino acid ligase activity; GO:0005524,ATP binding; GO:0051301,cell division; GO:0010020,chloroplast fission; GO:0009658,chloroplast organization; GO:0008360,regulation of cell shape; GO:0006355,regulation of transcription, DNA-templated; GO:0006351,transcription, DNA-templated	Mur ligase middle domain
Cluster-15126.149197	3.07575	1.52275e-97	4.08053e-95	up	K20478 golgin subfamily B member 1 | (RefSeq) titin isoform X1 (A)	PREDICTED: A-kinase anchor protein 12 isoform X1 [Gossypium arboreum]	--	A0A0B0PKG4_GOSAR SubName: Full=Pericentrin {ECO:0000313|EMBL:KHG25377.1};	FOG: Low-complexity	--	--
Cluster-15126.95033	-3.85037	2.48955e-97	6.65699e-95	down	K19892 glucan endo-1,3-beta-glucosidase 4 [EC:3.2.1.39] | (RefSeq) glucan endo-1,3-beta-glucosidase 4 (A)	PREDICTED: glucan endo-1,3-beta-glucosidase 11-like isoform X1 [Gossypium hirsutum]	E1311_ARATH RecName: Full=Glucan endo-1,3-beta-glucosidase 11; EC=3.2.1.39; AltName: Full=(1->3)-beta-glucan endohydrolase 11; Short=(1->3)-beta-glucanase 11; AltName: Full=Beta-1,3-endoglucanase 11; Short=Beta-1,3-glucanase 11; Flags: Precursor;	A0A1U8LCB3_GOSHI SubName: Full=glucan endo-1,3-beta-glucosidase 11-like isoform X1 {ECO:0000313|RefSeq:XP_016710799.1};	--	GO:0031225,anchored component of membrane; GO:0046658,anchored component of plasma membrane; GO:0005576,extracellular region; GO:0009505,plant-type cell wall; GO:0005886,plasma membrane; GO:0042973,glucan endo-1,3-beta-D-glucosidase activity; GO:0030247,polysaccharide binding; GO:0005975,carbohydrate metabolic process; GO:0007154,cell communication; GO:0071555,cell wall organization; GO:0006952,d…	Glycosyl hydrolases family 17
Cluster-15126.85146	-2.94877	3.85628e-97	1.02895e-94	down	K22683 aspartyl protease family protein [EC:3.4.23.-] | (RAP-DB) Os01g0720000; Peptidase A1 domain containing protein. (A)	aspartyl protease AED3 [Herrania umbratica]	AED3_ARATH RecName: Full=Aspartyl protease AED3 {ECO:0000303|PubMed:24755512}; EC=3.4.23.- {ECO:0000305}; AltName: Full=Apoplastic EDS1-dependent protein 3 {ECO:0000303|PubMed:24755512}; Flags: Precursor;	A0A061FET5_THECC SubName: Full=Eukaryotic aspartyl protease family protein {ECO:0000313|EMBL:EOY15428.1};	Aspartyl protease	GO:0048046,apoplast; GO:0005618,cell wall; GO:0009505,plant-type cell wall; GO:0004190,aspartic-type endopeptidase activity; GO:0000166,nucleotide binding; GO:0030163,protein catabolic process; GO:0006508,proteolysis; GO:0043067,regulation of programmed cell death; GO:0009627,systemic acquired resistance	Xylanase inhibitor N-terminal
Cluster-15126.147102	1.42025	5.13152e-97	1.36629e-94	up	--	PREDICTED: DNA-damage-repair/toleration protein DRT100-like [Gossypium arboreum]	DR100_ARATH RecName: Full=DNA damage-repair/toleration protein DRT100; Flags: Precursor;	A0A1U8KSV7_GOSHI SubName: Full=DNA-damage-repair/toleration protein DRT100-like {ECO:0000313|RefSeq:XP_016705540.1};	FOG: Leucine rich repeat	GO:0009507,chloroplast; GO:0000166,nucleotide binding; GO:0006281,DNA repair	Leucine rich repeat
Cluster-15126.145512	2.5079	9.60277e-97	2.55133e-94	up	K03549 KUP system potassium uptake protein | (RefSeq) potassium transporter 8-like (A)	PREDICTED: potassium transporter 8-like [Gossypium arboreum]	POT8_ARATH RecName: Full=Potassium transporter 8; Short=AtHAK8; Short=AtPOT8;	A0A0B0MW96_GOSAR RecName: Full=Potassium transporter {ECO:0000256|RuleBase:RU321113};	--	GO:0016021,integral component of membrane; GO:0005886,plasma membrane; GO:0015079,potassium ion transmembrane transporter activity	K+ potassium transporter
Cluster-15126.134768	1.81047	1.35774e-96	3.59965e-94	up	K00164 2-oxoglutarate dehydrogenase E1 component [EC:1.2.4.2] | (RefSeq) 2-oxoglutarate dehydrogenase, mitochondrial-like (A)	PREDICTED: 2-oxoglutarate dehydrogenase, mitochondrial-like [Gossypium raimondii]	--	A0A0D2VWI0_GOSRA SubName: Full=Uncharacterized protein {ECO:0000313|EMBL:KJB76065.1};	2-oxoglutarate dehydrogenase, E1 subunit	GO:0004591,oxoglutarate dehydrogenase (succinyl-transferring) activity; GO:0030976,thiamine pyrophosphate binding; GO:0006099,tricarboxylic acid cycle	Transketolase, pyrimidine binding domain
Cluster-15126.197664	2.27643	1.41674e-96	3.7481e-94	up	K08869 aarF domain-containing kinase | (RefSeq) uncharacterized aarF domain-containing protein kinase At1g79600, chloroplastic-like (A)	hypothetical protein B456_012G017300 [Gossypium raimondii]	AB1K3_ARATH RecName: Full=Protein ACTIVITY OF BC1 COMPLEX KINASE 3, chloroplastic {ECO:0000303|PubMed:23673981}; Short=ABC1-LIKE KINASE 3 {ECO:0000303|PubMed:23673981}; EC=2.7.-.- {ECO:0000255|PROSITE-ProRule:PRU00159}; EC=2.7.11.1 {ECO:0000269|PubMed:23632854}; AltName: Full=Protein REPRESSOR OF BDR1 {ECO:0000303|PubMed:25882344}; Flags: Precursor;	A0A0D2RW63_GOSRA SubName: Full=Uncharacterized protein {ECO:0000313|EMBL:KJB74982.1};	Predicted unusual protein kinase	GO:0009507,chloroplast; GO:0010287,plastoglobule; GO:0005524,ATP binding; GO:0004672,protein kinase activity; GO:0006995,cellular response to nitrogen starvation; GO:0009658,chloroplast organization; GO:0080177,plastoglobule organization; GO:0050821,protein stabilization; GO:1902171,regulation of tocopherol cyclase activity; GO:0009644,response to high light intensity; GO:0080183,response to phot…	ABC1 family
Cluster-15126.168734	2.67171	1.68131e-96	4.43861e-94	up	K03549 KUP system potassium uptake protein | (RefSeq) potassium transporter 8-like (A)	potassium transporter 8-like [Durio zibethinus]	POT6_ARATH RecName: Full=Potassium transporter 6; Short=AtHAK6; Short=AtPOT6;	A0A0B0MW96_GOSAR RecName: Full=Potassium transporter {ECO:0000256|RuleBase:RU321113};	--	GO:0016021,integral component of membrane; GO:0005886,plasma membrane; GO:0015079,potassium ion transmembrane transporter activity	Protein of unknown function (DUF2590)
Cluster-15126.144372	2.08713	3.1444e-96	8.28361e-94	up	--	PREDICTED: late embryogenesis abundant protein Lea5-D [Gossypium raimondii]	LEA5D_GOSHI RecName: Full=Late embryogenesis abundant protein Lea5-D;	A0A0D2UVR3_GOSRA SubName: Full=Uncharacterized protein {ECO:0000313|EMBL:KJB72701.1};	--	GO:0006950,response to stress	Late embryogenesis abundant protein
Cluster-15126.125054	4.41298	4.57667e-96	1.20313e-93	up	K12761 carbon catabolite-derepressing protein kinase [EC:2.7.11.1] | (RefSeq) CBL-interacting serine/threonine-protein kinase 7-like (A)	PREDICTED: uncharacterized protein LOC107411627 [Ziziphus jujuba]	--	A0A061GZ51_THECC SubName: Full=6,7-dimethyl-8-ribityllumazine synthase {ECO:0000313|EMBL:EOY34627.1};	--	--	Domain of unknown function (DUF4228)
Cluster-15126.118469	2.8523	7.30623e-96	1.91665e-93	up	K02183 calmodulin | (RefSeq) probable calcium-binding protein CML45 (A)	PREDICTED: probable calcium-binding protein CML45 [Gossypium hirsutum]	CML45_ARATH RecName: Full=Probable calcium-binding protein CML45; AltName: Full=Calmodulin-like protein 45;	A0A1U8HQG9_GOSHI SubName: Full=probable calcium-binding protein CML45 {ECO:0000313|RefSeq:XP_016668241.1};	Calmodulin and related proteins (EF-Hand superfamily)	GO:0005509,calcium ion binding	EF hand
Cluster-15126.159471	2.85264	8.74769e-96	2.28997e-93	up	K17500 integrin-linked kinase-associated serine/threonine phosphatase 2C [EC:3.1.3.16] | (RefSeq) WAT1-related protein At3g18200 isoform X1 (A)	WAT1-related protein At4g15540-like [Durio zibethinus]	WTR42_ARATH RecName: Full=WAT1-related protein At5g40240;	A0A061ECG2_THECC RecName: Full=WAT1-related protein {ECO:0000256|RuleBase:RU363077};	--	GO:0016021,integral component of membrane; GO:0005886,plasma membrane; GO:0022857,transmembrane transporter activity	EamA-like transporter family
Cluster-15126.184284	2.09411	9.57493e-96	2.50127e-93	up	K23878 alpha- and gamma-adaptin-binding protein p34 | (RefSeq) uncharacterized protein LOC107477879 (A)	Uncharacterized protein TCM_015057 [Theobroma cacao]	RNHX1_ARATH RecName: Full=Putative ribonuclease H protein At1g65750; EC=3.1.26.4;	A0A061G7N4_THECC SubName: Full=Uncharacterized protein {ECO:0000313|EMBL:EOY23054.1};	FOG: Reverse transcriptase	GO:0046872,metal ion binding; GO:0003676,nucleic acid binding; GO:0004523,RNA-DNA hybrid ribonuclease activity	--
Cluster-15126.182982	2.11386	1.52814e-95	3.98363e-93	up	K17500 integrin-linked kinase-associated serine/threonine phosphatase 2C [EC:3.1.3.16] | (RefSeq) WAT1-related protein At3g18200 isoform X1 (A)	PREDICTED: WAT1-related protein At5g40210-like [Gossypium raimondii]	WTR41_ARATH RecName: Full=WAT1-related protein At5g40230;	A0A1U8JR69_GOSHI RecName: Full=WAT1-related protein {ECO:0000256|RuleBase:RU363077};	--	GO:0016021,integral component of membrane; GO:0005886,plasma membrane; GO:0022857,transmembrane transporter activity	EamA-like transporter family
Cluster-15126.150396	3.40569	1.95802e-95	5.09358e-93	up	K11253 histone H3 | (RefSeq) uncharacterized protein LOC18096237 (A)	hypothetical protein CCACVL1_25881 [Corchorus capsularis]	BPE_ARATH RecName: Full=Transcription factor BPE; AltName: Full=Basic helix-loop-helix protein 31; Short=AtbHLH31; Short=bHLH 31; AltName: Full=Protein BIG PETAL; AltName: Full=Transcription factor EN 88; AltName: Full=bHLH transcription factor bHLH031;	A0A1R3GGP7_COCAP SubName: Full=Uncharacterized protein {ECO:0000313|EMBL:OMO57253.1};	--	GO:0005634,nucleus; GO:0003677,DNA binding; GO:0003700,DNA-binding transcription factor activity; GO:0046983,protein dimerization activity; GO:0048446,petal morphogenesis; GO:0006355,regulation of transcription, DNA-templated; GO:0006351,transcription, DNA-templated	Helix-loop-helix DNA-binding domain
Cluster-15126.145374	-1.03555	2.47127e-95	6.41536e-93	down	--	PREDICTED: uncharacterized protein LOC103972370 [Musa acuminata subsp. malaccensis]	40C1_ORYSJ RecName: Full=Ricin B-like lectin R40C1 {ECO:0000305}; AltName: Full=Osr40c1 {ECO:0000303|PubMed:9265787};	A0A2H3XEV6_PHODC SubName: Full=uncharacterized protein LOC103702207 {ECO:0000313|RefSeq:XP_008782763.1};	--	GO:0030246,carbohydrate binding	Ricin-type beta-trefoil lectin domain-like
Cluster-15126.164453	2.37024	3.4394e-95	8.91005e-93	up	K09597 signal peptide peptidase-like 2B [EC:3.4.23.-] | (RefSeq) signal peptide peptidase-like 2 isoform X1 (A)	PREDICTED: signal peptide peptidase-like 2 [Gossypium arboreum]	SIPL2_ARATH RecName: Full=Signal peptide peptidase-like 2; Short=AtSPPL2; EC=3.4.23.-; Flags: Precursor;	A0A0B0N3C4_GOSAR SubName: Full=Signal peptide peptidase-like 2B {ECO:0000313|EMBL:KHG06309.1};	Uncharacterized conserved protein, contains PA domain	GO:0005768,endosome; GO:0010008,endosome membrane; GO:0030660,Golgi-associated vesicle membrane; GO:0071458,integral component of cytoplasmic side of endoplasmic reticulum membrane; GO:0071556,integral component of lumenal side of endoplasmic reticulum membrane; GO:0005765,lysosomal membrane; GO:0004190,aspartic-type endopeptidase activity	Signal peptide peptidase
Cluster-15126.168711	3.2963	5.15305e-95	1.33217e-92	up	K06689 ubiquitin-conjugating enzyme E2 D [EC:2.3.2.23] | (RefSeq) ubiquitin-conjugating enzyme E2 28-like (A)	PREDICTED: ubiquitin-conjugating enzyme E2 28-like isoform X2 [Nicotiana tabacum]	UBC10_ARATH RecName: Full=Ubiquitin-conjugating enzyme E2 10; EC=2.3.2.23; AltName: Full=E2 ubiquitin-conjugating enzyme 10; AltName: Full=Ubiquitin carrier protein 10/12; AltName: Full=Ubiquitin-conjugating enzyme E2-17 kDa 10/12; AltName: Full=Ubiquitin-protein ligase 10/12;	A0A1S4B3F9_TOBAC SubName: Full=ubiquitin-conjugating enzyme E2 28-like isoform X2 {ECO:0000313|RefSeq:XP_016483460.1};	Ubiquitin-protein ligase	GO:0005524,ATP binding; GO:0031625,ubiquitin protein ligase binding; GO:0004842,ubiquitin-protein transferase activity; GO:0006511,ubiquitin-dependent protein catabolic process	Ubiquitin-conjugating enzyme
Cluster-15126.185495	11.3725	5.18389e-95	1.33737e-92	up	K05387 glutamate receptor, ionotropic, plant | (RefSeq) LOW QUALITY PROTEIN: glutamate receptor 2.3-like (A)	major allergen Pru ar 1-like [Durio zibethinus]	PRU1_PRUAV RecName: Full=Major allergen Pru av 1; AltName: Full=Allergen Pru a 1; AltName: Allergen=Pru av 1;	A0A061EWI0_THECC SubName: Full=Pathogenesis-related protein 10.5 {ECO:0000313|EMBL:EOY06619.1};	--	GO:0006952,defense response; GO:0009607,response to biotic stimulus	Pathogenesis-related protein Bet v I family
Cluster-15126.145413	3.54405	6.3959e-95	1.64664e-92	up	--	Protoheme IX farnesyltransferase [Gossypium arboreum]	--	A0A0B0NGF7_GOSAR SubName: Full=Protoheme IX farnesyltransferase {ECO:0000313|EMBL:KHG13658.1};	--	GO:0016021,integral component of membrane; GO:0016740,transferase activity	--
Cluster-15126.152867	-2.25088	7.15164e-95	1.83741e-92	down	--	21 kDa seed protein-like [Herrania umbratica]	ASP_THECC RecName: Full=21 kDa seed protein; Flags: Precursor;	A0A1U8NCB4_GOSHI SubName: Full=21 kDa seed protein-like {ECO:0000313|RefSeq:XP_016735479.1};	--	GO:0004866,endopeptidase inhibitor activity	Trypsin and protease inhibitor
Cluster-15126.205278	-4.09408	8.71937e-95	2.23558e-92	down	K08332 vacuolar protein 8 | (RefSeq) LOW QUALITY PROTEIN: U-box domain-containing protein 3 (A)	PREDICTED: U-box domain-containing protein 45-like [Gossypium raimondii]	PUB6_ARATH RecName: Full=U-box domain-containing protein 6; EC=2.3.2.27; AltName: Full=Plant U-box protein 6; AltName: Full=RING-type E3 ubiquitin transferase PUB6 {ECO:0000305};	A0A0D2QA53_GOSRA SubName: Full=Uncharacterized protein {ECO:0000313|EMBL:KJB55067.1};	FOG: Armadillo/beta-catenin-like repeats	GO:0009507,chloroplast; GO:0004842,ubiquitin-protein transferase activity	Armadillo/beta-catenin-like repeat
Cluster-15126.149215	3.95833	1.01651e-94	2.60091e-92	up	--	zinc finger protein ZAT10-like [Durio zibethinus]	ZAT10_ARATH RecName: Full=Zinc finger protein ZAT10; AltName: Full=Salt-tolerance zinc finger;	V9I0K0_GOSHI SubName: Full=C2H2 zinc finger protein {ECO:0000313|EMBL:ADZ99348.1};	FOG: Zn-finger	GO:0005634,nucleus; GO:0003700,DNA-binding transcription factor activity; GO:0046872,metal ion binding; GO:0043565,sequence-specific DNA binding; GO:0035264,multicellular organism growth; GO:0045892,negative regulation of transcription, DNA-templated; GO:0010117,photoprotection; GO:0015979,photosynthesis; GO:0009737,response to abscisic acid; GO:0010200,response to chitin; GO:0009409,response to …	C2H2-type zinc finger
Cluster-15126.99207	-4.88251	1.05648e-94	2.69764e-92	down	--	PREDICTED: fasciclin-like arabinogalactan protein 1 [Gossypium raimondii]	FLA1_ARATH RecName: Full=Fasciclin-like arabinogalactan protein 1; Flags: Precursor;	A0A0D2NKK6_GOSRA SubName: Full=Uncharacterized protein {ECO:0000313|EMBL:KJB13883.1};	--	GO:0031225,anchored component of membrane; GO:0046658,anchored component of plasma membrane; GO:0048046,apoplast; GO:0005618,cell wall; GO:0005886,plasma membrane; GO:0048364,root development; GO:0048367,shoot system development	Fasciclin domain
Cluster-15126.119586	7.19365	1.09707e-94	2.79555e-92	up	K00430 peroxidase [EC:1.11.1.7] | (RefSeq) peroxidase 64-like (A)	PREDICTED: peroxidase 64-like [Gossypium raimondii]	PER64_ARATH RecName: Full=Peroxidase 64; Short=Atperox P64; EC=1.11.1.7; AltName: Full=ATP17a; AltName: Full=PRXR4; Flags: Precursor;	A0A0D2V3F0_GOSRA RecName: Full=Peroxidase {ECO:0000256|RuleBase:RU362060, ECO:0000256|SAAS:SAAS00709852}; EC=1.11.1.7 {ECO:0000256|RuleBase:RU362060, ECO:0000256|SAAS:SAAS00709852};	--	GO:0005576,extracellular region; GO:0009505,plant-type cell wall; GO:0009506,plasmodesma; GO:0020037,heme binding; GO:0046872,metal ion binding; GO:0004601,peroxidase activity; GO:0042744,hydrogen peroxide catabolic process; GO:0009664,plant-type cell wall organization; GO:0006979,response to oxidative stress	Peroxidase
Cluster-15126.192268	2.40783	1.31826e-94	3.35232e-92	up	K00924 kinase [EC:2.7.1.-] | (RefSeq) receptor-like protein kinase HSL1 (A)	PREDICTED: probably inactive leucine-rich repeat receptor-like protein kinase At2g25790 [Gossypium hirsutum]	Y2579_ARATH RecName: Full=Probably inactive leucine-rich repeat receptor-like protein kinase At2g25790; Flags: Precursor;	A0A1U8JMT5_GOSHI SubName: Full=probably inactive leucine-rich repeat receptor-like protein kinase At2g25790 {ECO:0000313|RefSeq:XP_016689619.1};	--	GO:0005783,endoplasmic reticulum; GO:0016021,integral component of membrane; GO:0005886,plasma membrane; GO:0005524,ATP binding; GO:0004672,protein kinase activity	Leucine rich repeat
Cluster-15126.141628	1.31831	1.98196e-94	5.02986e-92	up	K12309 beta-galactosidase [EC:3.2.1.23] | (RefSeq) BGAL2; beta-galactosidase 2 (A)	PREDICTED: beta-galactosidase 9 isoform X1 [Gossypium raimondii]	BGAL9_ARATH RecName: Full=Beta-galactosidase 9; Short=Lactase 9; EC=3.2.1.23; Flags: Precursor;	A0A0D2T8Q8_GOSRA RecName: Full=Beta-galactosidase {ECO:0000256|RuleBase:RU000675}; EC=3.2.1.23 {ECO:0000256|RuleBase:RU000675};	Beta-galactosidase	GO:0048046,apoplast; GO:0009505,plant-type cell wall; GO:0005774,vacuolar membrane; GO:0005773,vacuole; GO:0004565,beta-galactosidase activity; GO:0030246,carbohydrate binding; GO:0005975,carbohydrate metabolic process	Glycosyl hydrolases family 35
Cluster-15126.139126	1.57013	2.35887e-94	5.97423e-92	up	K14664 IAA-amino acid hydrolase [EC:3.5.1.-] | (RefSeq) IAA-amino acid hydrolase ILR1-like isoform X1 (A)	IAA-amino acid hydrolase ILR1-like isoform X1 [Durio zibethinus]	ILR1_ARATH RecName: Full=IAA-amino acid hydrolase ILR1 {ECO:0000303|PubMed:7792599}; EC=3.5.1.- {ECO:0000305}; Flags: Precursor;	A0A061F1H7_THECC SubName: Full=Peptidase M20/M25/M40 family protein isoform 1 {ECO:0000313|EMBL:EOY08379.1};	--	GO:0005783,endoplasmic reticulum; GO:0010211,IAA-Leu conjugate hydrolase activity; GO:0010210,IAA-Phe conjugate hydrolase activity; GO:0046872,metal ion binding; GO:0009850,auxin metabolic process	Peptidase family M20/M25/M40
Cluster-15126.104166	-3.01528	2.38554e-94	6.02951e-92	down	K10807 ribonucleoside-diphosphate reductase subunit M1 [EC:1.17.4.1] | (RefSeq) ribonucleoside-diphosphate reductase large subunit (A)	PREDICTED: ribonucleoside-diphosphate reductase large subunit [Gossypium raimondii]	RIR1_ARATH RecName: Full=Ribonucleoside-diphosphate reductase large subunit {ECO:0000303|PubMed:10542051}; EC=1.17.4.1; AltName: Full=Protein DEFECTIVE IN POLLEN DNA DEGRADATION 2 {ECO:0000303|PubMed:22239102}; AltName: Full=Ribonucleoside-diphosphate reductase R1 subunit {ECO:0000303|PubMed:10542051}; Short=AtRNR1;	A0A1U8L3R7_GOSHI RecName: Full=Ribonucleoside-diphosphate reductase {ECO:0000256|RuleBase:RU003410}; EC=1.17.4.1 {ECO:0000256|RuleBase:RU003410};	Ribonucleotide reductase, alpha subunit	GO:0005737,cytoplasm; GO:0005524,ATP binding; GO:0004748,ribonucleoside-diphosphate reductase activity, thioredoxin disulfide as acceptor; GO:0009202,deoxyribonucleoside triphosphate biosynthetic process; GO:0009263,deoxyribonucleotide biosynthetic process; GO:0006260,DNA replication; GO:0046686,response to cadmium ion	Ribonucleotide reductase, all-alpha domain
Cluster-15126.114618	2.56717	2.57614e-94	6.49807e-92	up	K17471 sulfate transporter 3 | (RefSeq) probable sulfate transporter 3.5 (A)	PREDICTED: probable sulfate transporter 3.5 [Gossypium arboreum]	SUT35_ARATH RecName: Full=Probable sulfate transporter 3.5;	A0A0D2TC29_GOSRA SubName: Full=Uncharacterized protein {ECO:0000313|EMBL:KJB54164.1};	Sulfate/bicarbonate/oxalate exchanger SAT-1 and related transporters (SLC26 family)	GO:0005887,integral component of plasma membrane; GO:0008271,secondary active sulfate transmembrane transporter activity; GO:0015116,sulfate transmembrane transporter activity; GO:0015293,symporter activity	Sulfate permease family
Cluster-15126.155588	3.18048	5.45611e-94	1.37347e-91	up	K08679 UDP-glucuronate 4-epimerase [EC:5.1.3.6] | (RefSeq) UDP-glucuronate 4-epimerase 6-like (A)	UDP-glucuronate 4-epimerase 6-like [Gossypium hirsutum]	GAE6_ARATH RecName: Full=UDP-glucuronate 4-epimerase 6; EC=5.1.3.6; AltName: Full=UDP-glucuronic acid epimerase 6; Short=AtUGlcAE2;	D2WK29_GOSHI SubName: Full=UDP-D-glucuronic acid 4-epimerase {ECO:0000313|EMBL:ADB24770.1}; SubName: Full=UDP-glucuronate 4-epimerase 6-like {ECO:0000313|RefSeq:XP_016722380.1};	UDP-glucose 4-epimerase/UDP-sulfoquinovose synthase	GO:0005768,endosome; GO:0005794,Golgi apparatus; GO:0032580,Golgi cisterna membrane; GO:0016021,integral component of membrane; GO:0005802,trans-Golgi network; GO:0050378,UDP-glucuronate 4-epimerase activity; GO:0050832,defense response to fungus; GO:0050829,defense response to Gram-negative bacterium; GO:0033481,galacturonate biosynthetic process	--
Cluster-15126.135795	1.82408	6.07731e-94	1.52676e-91	up	K01126 glycerophosphoryl diester phosphodiesterase [EC:3.1.4.46] | (RefSeq) glycerophosphodiester phosphodiesterase GDPD6 (A)	PREDICTED: glycerophosphodiester phosphodiesterase GDPDL3-like [Gossypium arboreum]	GPDL1_ARATH RecName: Full=Glycerophosphodiester phosphodiesterase GDPDL1 {ECO:0000305}; EC=3.1.4.46 {ECO:0000269|PubMed:21323773}; AltName: Full=Glycerophosphodiester phosphodiesterase-like 1 {ECO:0000303|PubMed:21323773}; Short=ATGDPDL1 {ECO:0000303|PubMed:21323773}; AltName: Full=Glycerophosphodiesterase-like 3 {ECO:0000303|PubMed:18718934}; AltName: Full=Protein SHV3-LIKE 2 {ECO:0000303|PubMed…	A0A0B0NAD7_GOSAR SubName: Full=Putative glycerophosphoryl diester phosphodiesterase 2-like protein {ECO:0000313|EMBL:KHG08046.1};	Glycerophosphoryl diester phosphodiesterase	GO:0031225,anchored component of membrane; GO:0005886,plasma membrane; GO:0005509,calcium ion binding; GO:0008889,glycerophosphodiester phosphodiesterase activity; GO:0006071,glycerol metabolic process; GO:0006629,lipid metabolic process	Glycerophosphoryl diester phosphodiesterase family
Cluster-15126.74049	-3.17381	6.71707e-94	1.68409e-91	down	--	PREDICTED: BEL1-like homeodomain protein 9 [Gossypium arboreum]	BLH9_ARATH RecName: Full=BEL1-like homeodomain protein 9; Short=BEL1-like protein 9; AltName: Full=Protein BELLRINGER; AltName: Full=Protein LARSON; AltName: Full=Protein PENNYWISE; AltName: Full=Protein REPLUMLESS; AltName: Full=Protein VAAMANA;	A0A1U8MDG9_GOSHI SubName: Full=BEL1-like homeodomain protein 9 {ECO:0000313|RefSeq:XP_016724887.1};	Transcription factor MEIS1 and related HOX domain proteins	GO:0005829,cytosol; GO:0005634,nucleus; GO:0003700,DNA-binding transcription factor activity; GO:0043565,sequence-specific DNA binding; GO:0048457,floral whorl morphogenesis; GO:0010154,fruit development; GO:0080006,internode patterning; GO:0010076,maintenance of floral meristem identity; GO:0010077,maintenance of inflorescence meristem identity; GO:0045892,negative regulation of transcription, D…	Tyrosinase co-factor MelC1
Cluster-15126.143803	-1.702	8.20392e-94	2.05274e-91	down	K13679 granule-bound starch synthase [EC:2.4.1.242] | (RefSeq) granule-bound starch synthase 1, chloroplastic/amyloplastic-like (A)	PREDICTED: granule-bound starch synthase 1, chloroplastic/amyloplastic-like [Gossypium arboreum]	SSG1_ANTMA RecName: Full=Granule-bound starch synthase 1, chloroplastic/amyloplastic; EC=2.4.1.21; AltName: Full=Granule-bound starch synthase I; Short=GBSS-I; Flags: Precursor;	A0A0D2NVW5_GOSRA RecName: Full=Starch synthase, chloroplastic/amyloplastic {ECO:0000256|RuleBase:RU361232}; EC=2.4.1.- {ECO:0000256|RuleBase:RU361232};	--	GO:0009501,amyloplast; GO:0009507,chloroplast; GO:0033201,alpha-1,4-glucan synthase activity; GO:0004373,glycogen (starch) synthase activity; GO:0009011,starch synthase activity; GO:0019252,starch biosynthetic process	Starch synthase catalytic domain
Cluster-15126.130770	-2.14632	8.95307e-94	2.2357e-91	down	--	PREDICTED: FAD-dependent urate hydroxylase-like [Gossypium arboreum]	MO1_ARATH RecName: Full=Monooxygenase 1 {ECO:0000303|PubMed:10216258}; Short=AtMO1 {ECO:0000303|PubMed:10216258}; EC=1.14.13.-;	A0A0D2TS32_GOSRA SubName: Full=Uncharacterized protein {ECO:0000313|EMBL:KJB78378.1};	--	GO:0005783,endoplasmic reticulum; GO:0071949,FAD binding; GO:0004497,monooxygenase activity; GO:0009620,response to fungus	--
Cluster-15126.185205	-1.78322	1.04458e-93	2.60323e-91	down	K13679 granule-bound starch synthase [EC:2.4.1.242] | (RefSeq) granule-bound starch synthase 1, chloroplastic/amyloplastic-like (A)	granule-bound starch synthase 1, chloroplastic/amyloplastic [Herrania umbratica]	SSG1_MANES RecName: Full=Granule-bound starch synthase 1, chloroplastic/amyloplastic; EC=2.4.1.242; AltName: Full=Granule-bound starch synthase I; Short=GBSS-I; Flags: Precursor;	A0A1R3IBC3_COCAP RecName: Full=Starch synthase, chloroplastic/amyloplastic {ECO:0000256|RuleBase:RU361232}; EC=2.4.1.- {ECO:0000256|RuleBase:RU361232};	--	GO:0009501,amyloplast; GO:0009507,chloroplast; GO:0102502,ADP-glucose-starch glucosyltransferase activity; GO:0004373,glycogen (starch) synthase activity; GO:0019252,starch biosynthetic process	Glycosyl transferases group 1
Cluster-15126.114315	-2.56569	1.20945e-93	3.00809e-91	down	K13065 shikimate O-hydroxycinnamoyltransferase [EC:2.3.1.133] | (RefSeq) shikimate O-hydroxycinnamoyltransferase-like (A)	shikimate/quinate hydroxycinnamoyl transferase [Gossypium barbadense]	HST_ARATH RecName: Full=Shikimate O-hydroxycinnamoyltransferase; EC=2.3.1.133; AltName: Full=Hydroxycinnamoyl transferase; AltName: Full=Hydroxycinnamoyl-Coenzyme A shikimate/quinate hydroxycinnamoyltransferase;	A0A191Y212_GOSBA SubName: Full=Shikimate/quinate hydroxycinnamoyl transferase {ECO:0000313|EMBL:ANJ46843.1};	--	GO:0005737,cytoplasm; GO:0005829,cytosol; GO:0016020,membrane; GO:0047205,quinate O-hydroxycinnamoyltransferase activity; GO:0047172,shikimate O-hydroxycinnamoyltransferase activity; GO:0010252,auxin homeostasis; GO:0071555,cell wall organization; GO:0009809,lignin biosynthetic process; GO:0009963,positive regulation of flavonoid biosynthetic process	Transferase family
Cluster-15126.75921	-4.56227	1.32639e-93	3.29237e-91	down	--	PREDICTED: GRF1-interacting factor 1 [Theobroma cacao]	GIF1_ARATH RecName: Full=GRF1-interacting factor 1; Short=AtGIF1; AltName: Full=Protein ANGUSTIFOLIA 3; AltName: Full=Transcription coactivator GIF1;	A0A061F2S4_THECC SubName: Full=SSXT family protein isoform 1 {ECO:0000313|EMBL:EOY10997.1};	Calcium-responsive transcription coactivator	GO:0003713,transcription coactivator activity; GO:0009955,adaxial/abaxial pattern specification; GO:0008283,cell proliferation; GO:0048366,leaf development; GO:0006355,regulation of transcription, DNA-templated; GO:0006351,transcription, DNA-templated	SSXT protein (N-terminal region)
Cluster-15126.148901	4.66242	1.35081e-93	3.34634e-91	up	--	--	--	--	--	--	--
Cluster-15126.163561	3.75764	2.33097e-93	5.76299e-91	up	K16743 abnormal spindle-like microcephaly-associated protein | (RefSeq) hypothetical protein (A)	hypothetical protein MANES_S028300 [Manihot esculenta]	RNHX1_ARATH RecName: Full=Putative ribonuclease H protein At1g65750; EC=3.1.26.4;	A0A199UBV5_MANES SubName: Full=Uncharacterized protein {ECO:0000313|EMBL:OAY22117.1};	FOG: Reverse transcriptase	GO:0046872,metal ion binding; GO:0003676,nucleic acid binding; GO:0004523,RNA-DNA hybrid ribonuclease activity	zinc-binding in reverse transcriptase
Cluster-15126.166624	-4.7412	2.39803e-93	5.91705e-91	down	K11251 histone H2A | (RefSeq) histone H2AX-like (A)	histone H2AX-like [Durio zibethinus]	H2AX_CICAR RecName: Full=Histone H2AX;	A0A1U8NY36_GOSHI RecName: Full=Histone H2A {ECO:0000256|RuleBase:RU003767};	Histone 2A	GO:0000786,nucleosome; GO:0005634,nucleus; GO:0003677,DNA binding; GO:0046982,protein heterodimerization activity	C-terminus of histone H2A
Cluster-15126.206927	-3.7133	3.54804e-93	8.73737e-91	down	K03164 DNA topoisomerase II [EC:5.99.1.3] | (RefSeq) DNA topoisomerase 2 (A)	putative membrane-associated kinase regulator 2 -like protein [Gossypium arboreum]	MAKR2_ARATH RecName: Full=Probable membrane-associated kinase regulator 2;	A0A0B0N5B5_GOSAR SubName: Full=Putative membrane-associated kinase regulator 2-like protein {ECO:0000313|EMBL:KHG07054.1};	--	GO:0005886,plasma membrane	--
Cluster-15126.147428	2.4794	4.0935e-93	1.00607e-90	up	K00306 sarcosine oxidase / L-pipecolate oxidase [EC:1.5.3.1 1.5.3.7] | (RefSeq) probable sarcosine oxidase (A)	probable sarcosine oxidase [Durio zibethinus]	SOX_ARATH RecName: Full=Probable sarcosine oxidase; EC=1.5.3.1;	A0A0D2SRF3_GOSRA SubName: Full=Uncharacterized protein {ECO:0000313|EMBL:KJB65938.1};	FAD-dependent oxidoreductase	GO:0008115,sarcosine oxidase activity; GO:0046653,tetrahydrofolate metabolic process	FAD dependent oxidoreductase
Cluster-15126.139565	-1.77322	4.75309e-93	1.16588e-90	down	K19706 dihydroceramide fatty acyl 2-hydroxylase [EC:1.14.18.7] | (RefSeq) dihydroceramide fatty acyl 2-hydroxylase FAH1-like isoform X1 (A)	PREDICTED: dihydroceramide fatty acyl 2-hydroxylase FAH1-like isoform X1 [Gossypium arboreum]	FAH1_ARATH RecName: Full=Dihydroceramide fatty acyl 2-hydroxylase FAH1 {ECO:0000305}; EC=1.14.18.7 {ECO:0000269|PubMed:22635113}; AltName: Full=Fatty acid 2-hydroxylase 1 {ECO:0000303|PubMed:19054355}; Short=AtFAH1 {ECO:0000303|PubMed:19054355};	A0A1U8MAG0_GOSHI SubName: Full=dihydroceramide fatty acyl 2-hydroxylase FAH1-like {ECO:0000313|RefSeq:XP_016722597.1, ECO:0000313|RefSeq:XP_016722598.1};	Sphingolipid fatty acid hydroxylase	GO:0005783,endoplasmic reticulum; GO:0005789,endoplasmic reticulum membrane; GO:0016021,integral component of membrane; GO:0005506,iron ion binding; GO:0016491,oxidoreductase activity; GO:0006633,fatty acid biosynthetic process; GO:0000038,very long-chain fatty acid metabolic process	Fatty acid hydroxylase superfamily
Cluster-15126.150882	-2.61024	1.01509e-92	2.48502e-90	down	--	21 kDa seed protein [Herrania umbratica]	ASP_THECC RecName: Full=21 kDa seed protein; Flags: Precursor;	Q3BD85_9ROSI SubName: Full=Putative 21 kDa trypsin inhibitor {ECO:0000313|EMBL:AAV41233.1};	--	GO:0004866,endopeptidase inhibitor activity	Trypsin and protease inhibitor
Cluster-15126.217911	-2.55302	1.18461e-92	2.89433e-90	down	K07213 copper chaperone | (RefSeq) hypothetical protein (A)	heavy metal-associated isoprenylated plant protein 37-like [Durio zibethinus]	HIP37_ARATH RecName: Full=Heavy metal-associated isoprenylated plant protein 37 {ECO:0000303|PubMed:21072340, ECO:0000303|PubMed:23368984}; Short=AtHIP37 {ECO:0000303|PubMed:21072340, ECO:0000303|PubMed:23368984}; Flags: Precursor;	A0A061E7G3_THECC SubName: Full=Heavy metal transport/detoxification superfamily protein isoform 1 {ECO:0000313|EMBL:EOY00916.1};	Copper chaperone	GO:0005737,cytoplasm; GO:0046914,transition metal ion binding; GO:0046916,cellular transition metal ion homeostasis; GO:0030001,metal ion transport	Heavy-metal-associated domain
Cluster-15126.203291	-6.88312	1.90988e-92	4.65724e-90	down	K17086 transmembrane 9 superfamily member 2/4 | (RefSeq) transmembrane 9 superfamily member 10 (A)	PREDICTED: transmembrane 9 superfamily member 10 [Theobroma cacao]	TMN10_ARATH RecName: Full=Transmembrane 9 superfamily member 10 {ECO:0000305}; AltName: Full=Endomembrane protein 3 {ECO:0000303|PubMed:22570441}; AltName: Full=Transmembrane nine protein 10 {ECO:0000303|PubMed:20681974}; Short=AtTMN10 {ECO:0000303|PubMed:20681974}; Flags: Precursor;	A0A061GQY3_THECC RecName: Full=Transmembrane 9 superfamily member {ECO:0000256|RuleBase:RU363079};	Endosomal membrane proteins, EMP70	GO:0010008,endosome membrane; GO:0005794,Golgi apparatus; GO:0000139,Golgi membrane; GO:0016021,integral component of membrane	Endomembrane protein 70
Cluster-15126.127215	-1.99692	2.00522e-92	4.88017e-90	down	K08867 WNK lysine deficient protein kinase [EC:2.7.11.1] | (RefSeq) serine/threonine-protein kinase WNK1-like (A)	Frigida-like protein [Corchorus capsularis]	FRL4B_ARATH RecName: Full=FRIGIDA-like protein 4b;	A0A1R3IDT7_COCAP RecName: Full=FRIGIDA-like protein {ECO:0000256|RuleBase:RU364012};	--	GO:0030154,cell differentiation; GO:0009908,flower development	Frigida-like protein
Cluster-15126.160062	2.96152	2.76178e-92	6.70832e-90	up	--	tetraspanin-8-like [Durio zibethinus]	TET8_ARATH RecName: Full=Tetraspanin-8;	A0A061GWT6_THECC SubName: Full=Tetraspanin8 {ECO:0000313|EMBL:EOY31574.1};	--	GO:0005794,Golgi apparatus; GO:0016021,integral component of membrane; GO:0016020,membrane; GO:0005886,plasma membrane; GO:0009506,plasmodesma; GO:0050829,defense response to Gram-negative bacterium	Tetraspanin family
Cluster-15126.203263	-7.29929	3.22081e-92	7.80809e-90	down	K13081 leucoanthocyanidin reductase [EC:1.17.1.3] | (RefSeq) leucoanthocyanidin reductase-like (A)	leucoanthocyanidin reductase-like [Durio zibethinus]	LAR_DESUN RecName: Full=Leucoanthocyanidin reductase; Short=Leucocyanidin reductase; EC=1.17.1.3;	A0A061ECN3_THECC SubName: Full=Leucoanthocyanidin reductase 1 {ECO:0000313|EMBL:EOY02147.1};	--	GO:0033788,leucoanthocyanidin reductase activity; GO:0010023,proanthocyanidin biosynthetic process	NmrA-like family
Cluster-15126.149876	-2.32718	4.49424e-92	1.08741e-89	down	--	uncharacterized protein LOC111294063 [Durio zibethinus]	WIN1_SOLTU RecName: Full=Wound-induced protein WIN1; Flags: Precursor;	A0A061F2B4_THECC SubName: Full=Pathogenesis-related protein P2 isoform 2 {ECO:0000313|EMBL:EOY11058.1}; Flags: Fragment;	Predicted chitinase	GO:0008061,chitin binding; GO:0042742,defense response to bacterium; GO:0050832,defense response to fungus	Barwin family
Cluster-15126.150110	1.43252	4.79887e-92	1.15886e-89	up	K01953 asparagine synthase (glutamine-hydrolysing) [EC:6.3.5.4] | (RefSeq) asparagine synthetase [glutamine-hydrolyzing] 2-like (A)	stem-specific protein TSJT1 [Durio zibethinus]	TSJT1_TOBAC RecName: Full=Stem-specific protein TSJT1;	A0A061ETD0_THECC SubName: Full=Aluminum induced protein with YGL and LRDR motifs {ECO:0000313|EMBL:EOY05559.1};	--	--	Aluminium induced protein
Cluster-15126.144219	4.02721	5.1631e-92	1.24441e-89	up	--	--	--	--	--	--	C-terminal domain of two-partite extracellular sensor domain
Cluster-15126.134557	-2.00079	5.99749e-92	1.44272e-89	down	K14485 transport inhibitor response 1 | (RefSeq) protein TRANSPORT INHIBITOR RESPONSE 1-like (A)	PREDICTED: protein TRANSPORT INHIBITOR RESPONSE 1-like [Gossypium raimondii]	TIR1_ARATH RecName: Full=Protein TRANSPORT INHIBITOR RESPONSE 1; AltName: Full=Weak ethylene-insensitive protein 1;	A0A0D2P8W8_GOSRA SubName: Full=Uncharacterized protein {ECO:0000313|EMBL:KJB23183.1};	Leucine rich repeat proteins, some proteins contain F-box	GO:0005634,nucleus; GO:0019005,SCF ubiquitin ligase complex; GO:0010011,auxin binding; GO:0038198,auxin receptor activity; GO:0000822,inositol hexakisphosphate binding; GO:0004842,ubiquitin-protein transferase activity; GO:0009734,auxin-activated signaling pathway; GO:0007049,cell cycle; GO:0016036,cellular response to phosphate starvation; GO:0006952,defense response; GO:0009873,ethylene-activat…	Transport inhibitor response 1 protein domain
Cluster-15126.106594	-2.73829	7.47517e-92	1.79472e-89	down	K00895 diphosphate-dependent phosphofructokinase [EC:2.7.1.90] | (RefSeq) pyrophosphate--fructose 6-phosphate 1-phosphotransferase subunit alpha-like (A)	PREDICTED: uncharacterized protein LOC107922005 isoform X1 [Gossypium hirsutum]	--	A0A1U8L2S0_GOSHI SubName: Full=uncharacterized protein LOC107922005 isoform X3 {ECO:0000313|RefSeq:XP_016707312.1, ECO:0000313|RefSeq:XP_016707313.1, ECO:0000313|RefSeq:XP_016707314.1};	--	--	--
Cluster-15126.149365	1.67773	8.01492e-92	1.92061e-89	up	--	heavy metal-associated isoprenylated plant protein 3-like [Durio zibethinus]	HIP3_ARATH RecName: Full=Heavy metal-associated isoprenylated plant protein 3 {ECO:0000303|PubMed:21072340, ECO:0000303|PubMed:23368984}; Short=AtHIP03 {ECO:0000303|PubMed:21072340, ECO:0000303|PubMed:23368984}; Short=AtHIPP3 {ECO:0000303|PubMed:21072340, ECO:0000303|PubMed:23368984}; Flags: Precursor;	A0A0D2UK13_GOSRA SubName: Full=Uncharacterized protein {ECO:0000313|EMBL:KJB56220.1};	Copper chaperone	GO:0005737,cytoplasm; GO:0005730,nucleolus; GO:0005634,nucleus; GO:0008270,zinc ion binding; GO:0030001,metal ion transport; GO:0009910,negative regulation of flower development	Heavy-metal-associated domain
Cluster-15126.153235	2.23859	8.70199e-92	2.08125e-89	up	K09510 DnaJ homolog subfamily B member 4 | (RefSeq) dnaJ homolog subfamily B member 4 (A)	hypothetical protein CCACVL1_04814 [Corchorus capsularis]	DNJ36_ARATH RecName: Full=DnaJ protein P58IPK homolog; Short=AtP58IPK; AltName: Full=Chaperone protein dnaJ 36; Short=AtDjA36; Short=AtJ36; Flags: Precursor;	A0A1R3JPI4_COCAP SubName: Full=Uncharacterized protein {ECO:0000313|EMBL:OMO96711.1};	Molecular chaperone (DnaJ superfamily)	GO:0005783,endoplasmic reticulum; GO:0005788,endoplasmic reticulum lumen; GO:0005886,plasma membrane; GO:0044794,positive regulation by host of viral process; GO:0016032,viral process	DnaJ domain
Cluster-15126.195530	2.72358	1.47112e-91	3.51173e-89	up	K19038 E3 ubiquitin-protein ligase ATL41 [EC:2.3.2.27] | (RefSeq) E3 ubiquitin-protein ligase ATL41-like (A)	PREDICTED: RING-H2 finger protein ATL2 [Theobroma cacao]	ATL2_ARATH RecName: Full=RING-H2 finger protein ATL2; EC=2.3.2.27 {ECO:0000305}; AltName: Full=Protein ARABIDOPSIS TOXICOS EN LEVADURA 2; Short=Protein ATL2; AltName: Full=RING-type E3 ubiquitin transferase ATL2 {ECO:0000305};	A0A061ENE8_THECC SubName: Full=Toxicos en levadura 2, putative {ECO:0000313|EMBL:EOY06570.1};	FOG: Predicted E3 ubiquitin ligase	GO:0016021,integral component of membrane; GO:0046872,metal ion binding; GO:0061630,ubiquitin protein ligase activity; GO:0006952,defense response; GO:0043161,proteasome-mediated ubiquitin-dependent protein catabolic process; GO:0010200,response to chitin	Ring finger domain
Cluster-15126.154085	1.93821	1.52881e-91	3.64246e-89	up	K23870 putative pectin methyltransferase [EC:2.1.1.-] | (RefSeq) probable pectin methyltransferase QUA2 isoform X1 (A)	PREDICTED: probable pectin methyltransferase QUA2 isoform X1 [Gossypium hirsutum]	PMTT_ARATH RecName: Full=Probable pectin methyltransferase QUA2; EC=2.1.1.-; AltName: Full=Protein OVERSENSITIVE TO SUGAR 1; AltName: Full=Protein QUASIMODO 2; AltName: Full=Protein TUMOROUS SHOOT DEVELOPMENT 2;	A0A1U8IY00_GOSHI SubName: Full=probable pectin methyltransferase QUA2 isoform X1 {ECO:0000313|RefSeq:XP_016682968.1, ECO:0000313|RefSeq:XP_016682969.1, ECO:0000313|RefSeq:XP_016682970.1};	--	GO:0005768,endosome; GO:0005794,Golgi apparatus; GO:0000139,Golgi membrane; GO:0016021,integral component of membrane; GO:0005802,trans-Golgi network; GO:0008168,methyltransferase activity; GO:0008757,S-adenosylmethionine-dependent methyltransferase activity; GO:0007155,cell adhesion; GO:0010289,homogalacturonan biosynthetic process; GO:0009735,response to cytokinin; GO:0048364,root development; …	Putative S-adenosyl-L-methionine-dependent methyltransferase
Cluster-15126.77687	-7.51366	2.25882e-91	5.37147e-89	down	--	lipid transfer protein [Dimocarpus longan]	NLTP3_BRANA RecName: Full=Non-specific lipid-transfer protein 3; Short=LTP 3; Flags: Precursor;	F5A8C7_9ROSI RecName: Full=Non-specific lipid-transfer protein {ECO:0000256|RuleBase:RU000628};	--	GO:0008289,lipid binding; GO:0006869,lipid transport	Protease inhibitor/seed storage/LTP family
Cluster-15126.109684	-3.40714	4.22653e-91	1.00315e-88	down	--	PREDICTED: uncharacterized protein LOC107922239 [Gossypium hirsutum]	--	A0A1U8L3J9_GOSHI SubName: Full=uncharacterized protein LOC107922239 {ECO:0000313|RefSeq:XP_016707649.1};	--	GO:0016021,integral component of membrane	--
Cluster-15126.140627	2.84063	5.50748e-91	1.3047e-88	up	--	Metallothionein 3 [Theobroma cacao]	MT3_CARPA RecName: Full=Metallothionein-like protein type 3; Short=MT-3;	A0A061F6K7_THECC SubName: Full=Metallothionein 3 {ECO:0000313|EMBL:EOY13005.1};	--	GO:0046872,metal ion binding	--
Cluster-15126.66538	-3.37501	6.91903e-91	1.63598e-88	down	K00558 DNA (cytosine-5)-methyltransferase 1 [EC:2.1.1.37] | (RefSeq) DNA (cytosine-5)-methyltransferase 1-like isoform X1 (A)	PREDICTED: DNA (cytosine-5)-methyltransferase 1-like isoform X1 [Gossypium hirsutum]	DNMT1_ARATH RecName: Full=DNA (cytosine-5)-methyltransferase 1; EC=2.1.1.37; AltName: Full=DNA methyltransferase 01; AltName: Full=DNA methyltransferase 2; AltName: Full=DNA methyltransferase AthI; Short=DNA Metase AthI; Short=M.AthI; AltName: Full=DNA methyltransferase DDM2; AltName: Full=Protein DECREASED DNA METHYLATION 2;	A0A1U8PJP2_GOSHI RecName: Full=DNA (cytosine-5)-methyltransferase {ECO:0000256|PIRNR:PIRNR037404}; EC=2.1.1.37 {ECO:0000256|PIRNR:PIRNR037404};	--	GO:0005634,nucleus; GO:0003682,chromatin binding; GO:0003886,DNA (cytosine-5-)-methyltransferase activity; GO:0003677,DNA binding; GO:0008168,methyltransferase activity; GO:0016569,covalent chromatin modification; GO:0009294,DNA mediated transformation; GO:0010424,DNA methylation on cytosine within a CG sequence; GO:0010216,maintenance of DNA methylation; GO:0009910,negative regulation of flower …	Cytosine specific DNA methyltransferase replication foci domain
Cluster-15126.97593	-3.40717	7.21976e-91	1.70385e-88	down	K14505 cyclin D3, plant | (RefSeq) cyclin-D3-1-like (A)	PREDICTED: cyclin-D3-1-like [Gossypium raimondii]	CCD31_ARATH RecName: Full=Cyclin-D3-1; AltName: Full=Cyclin-delta-3; Short=Cyclin-d3; AltName: Full=G1/S-specific cyclin-D3-1; Short=CycD3;1;	A0A0D2S8C7_GOSRA SubName: Full=Uncharacterized protein {ECO:0000313|EMBL:KJB79377.1};	G1/S-specific cyclin D	GO:0005634,nucleus; GO:0051301,cell division; GO:0000082,G1/S transition of mitotic cell cycle; GO:0010444,guard mother cell differentiation; GO:0009735,response to cytokinin; GO:0009744,response to sucrose; GO:0048316,seed development	Cyclin, N-terminal domain
Cluster-15126.139466	-2.6453	1.04782e-90	2.46815e-88	down	K15920 xylan 1,4-beta-xylosidase [EC:3.2.1.37] | (RefSeq) beta-xylosidase/alpha-L-arabinofuranosidase 2 (A)	PREDICTED: beta-xylosidase/alpha-L-arabinofuranosidase 2 [Gossypium raimondii]	XYL2_MEDSV RecName: Full=Beta-xylosidase/alpha-L-arabinofuranosidase 2 {ECO:0000303|PubMed:17615411, ECO:0000312|EMBL:ABQ45228.1}; AltName: Full=Xylan 1,4-beta-xylosidase/Alpha-L-arabinofuranosidase 2; Short=MsXyl2 {ECO:0000303|PubMed:17615411}; Includes: RecName: Full=Beta-xylosidase; EC=3.2.1.37; AltName: Full=1,4-beta-D-xylan xylohydrolase {ECO:0000250|UniProtKB:P48792}; AltName: Full=Xylan 1,…	A0A0D2SLH4_GOSRA SubName: Full=Uncharacterized protein {ECO:0000313|EMBL:KJB31995.1};	--	GO:0005578,NA; GO:0046556,alpha-L-arabinofuranosidase activity; GO:0009044,xylan 1,4-beta-xylosidase activity; GO:0045493,xylan catabolic process	Glycosyl hydrolase family 3 C-terminal domain
Cluster-15126.148977	-4.77727	1.09971e-90	2.58549e-88	down	K00020 3-hydroxyisobutyrate dehydrogenase [EC:1.1.1.31] | (RefSeq) 6-phosphogluconate dehydrogenase-like protein (A)	PREDICTED: protein EXORDIUM-like 2 [Gossypium hirsutum]	EXOL2_ARATH RecName: Full=Protein EXORDIUM-like 2; Flags: Precursor;	A0A1U8NN46_GOSHI SubName: Full=protein EXORDIUM-like 2 {ECO:0000313|RefSeq:XP_016739359.1};	--	GO:0048046,apoplast; GO:0005618,cell wall; GO:0005829,cytosol; GO:0005615,extracellular space; GO:0005794,Golgi apparatus; GO:0009505,plant-type cell wall; GO:0009506,plasmodesma	Phosphate-induced protein 1 conserved region
Cluster-15126.171085	2.08813	1.119e-90	2.6259e-88	up	--	PREDICTED: uncharacterized protein LOC105802894 [Gossypium raimondii]	DGAT3_ARATH RecName: Full=Diacylglycerol O-acyltransferase 3, cytosolic {ECO:0000305}; Short=AtDGAT3 {ECO:0000303|PubMed:22760209}; EC=2.3.1.20 {ECO:0000305|PubMed:22760209};	A0A0D2SI91_GOSRA SubName: Full=Uncharacterized protein {ECO:0000313|EMBL:KJB41686.1};	--	GO:0005829,cytosol; GO:0004144,diacylglycerol O-acyltransferase activity; GO:0006071,glycerol metabolic process; GO:0019432,triglyceride biosynthetic process	Thioredoxin-like [2Fe-2S] ferredoxin
Cluster-15126.96496	-5.7283	1.22923e-90	2.87915e-88	down	K11253 histone H3 | (RefSeq) histone H3.2-like (A)	hypothetical protein B456_004G277300 [Gossypium raimondii]	H32_ARATH RecName: Full=Histone H3.2; AltName: Full=Histone H3.1;	A0A0D2R575_GOSRA SubName: Full=Uncharacterized protein {ECO:0000313|EMBL:KJB27089.1};	Histones H3 and H4	GO:0010369,chromocenter; GO:0000786,nucleosome; GO:0005634,nucleus; GO:0031492,nucleosomal DNA binding; GO:0046982,protein heterodimerization activity; GO:0006334,nucleosome assembly	Core histone H2A/H2B/H3/H4
Cluster-15126.139289	-2.47158	1.39868e-90	3.2699e-88	down	K01610 phosphoenolpyruvate carboxykinase (ATP) [EC:4.1.1.49] | (RefSeq) phosphoenolpyruvate carboxykinase [ATP] (A)	PREDICTED: phosphoenolpyruvate carboxykinase [ATP]	PCKA_ARATH RecName: Full=Phosphoenolpyruvate carboxykinase (ATP); Short=PEP carboxykinase; Short=PEPCK; EC=4.1.1.49;	A0A1U8M980_GOSHI SubName: Full=phosphoenolpyruvate carboxykinase [ATP]-like {ECO:0000313|RefSeq:XP_016723315.1};	--	GO:0005829,cytosol; GO:0016020,membrane; GO:0005730,nucleolus; GO:0005634,nucleus; GO:0005524,ATP binding; GO:0004612,phosphoenolpyruvate carboxykinase (ATP) activity; GO:0016036,cellular response to phosphate starvation; GO:0009817,defense response to fungus, incompatible interaction; GO:0006094,gluconeogenesis; GO:0046686,response to cadmium ion	Phosphoenolpyruvate carboxykinase
Cluster-15126.148905	4.09191	1.67002e-90	3.89693e-88	up	--	--	--	--	--	--	--
Cluster-15126.188198	-5.11175	2.37876e-90	5.54038e-88	down	K12742 isoprene synthase [EC:4.2.3.27] | (RefSeq) probable terpene synthase 12 (A)	3R-linalool synthase, putative isoform 1 [Theobroma cacao]	TPS9_RICCO RecName: Full=Probable terpene synthase 9; Short=RcSeTPS9; EC=4.2.3.-;	A0A061F9A8_THECC SubName: Full=3R-linalool synthase, putative isoform 1 {ECO:0000313|EMBL:EOY13935.1};	--	GO:0000287,magnesium ion binding; GO:0010333,terpene synthase activity; GO:0008152,metabolic process	Terpene synthase family, metal binding domain
Cluster-15126.159521	1.74489	2.60016e-90	6.04474e-88	up	K08912 light-harvesting complex II chlorophyll a/b binding protein 1 | (RefSeq) chlorophyll a-b binding protein of LHCII type 1-like (A)	PREDICTED: chlorophyll a-b binding protein of LHCII type 1-like [Gossypium raimondii]	CB22_TOBAC RecName: Full=Chlorophyll a-b binding protein 21, chloroplastic; AltName: Full=LHCII type I CAB-21; Short=LHCP; Flags: Precursor;	A0A1U8IZF2_GOSHI RecName: Full=Chlorophyll a-b binding protein, chloroplastic {ECO:0000256|RuleBase:RU363080};	--	GO:0009535,chloroplast thylakoid membrane; GO:0016021,integral component of membrane; GO:0009522,photosystem I; GO:0009523,photosystem II; GO:0016168,chlorophyll binding; GO:0046872,metal ion binding; GO:0009765,photosynthesis, light harvesting; GO:0018298,protein-chromophore linkage	Chlorophyll A-B binding protein
Cluster-15126.164435	5.66241	3.29506e-90	7.64595e-88	up	K15363 fanconi-associated nuclease 1 [EC:3.1.21.- 3.1.4.1] | (RefSeq) fanconi-associated nuclease 1 homolog (A)	metal-nicotianamine transporter YSL1-like isoform X1 [Durio zibethinus]	YSL1_ARATH RecName: Full=Metal-nicotianamine transporter YSL1; AltName: Full=Protein YELLOW STRIPE LIKE 1; Short=AtYSL1;	A0A061GA24_THECC SubName: Full=YELLOW STRIPE like 1 isoform 1 {ECO:0000313|EMBL:EOY23904.1};	--	GO:0016021,integral component of membrane; GO:0005886,plasma membrane; GO:0003006,developmental process involved in reproduction; GO:0006811,ion transport; GO:0055072,iron ion homeostasis; GO:0010039,response to iron ion; GO:0048316,seed development; GO:0055085,transmembrane transport	OPT oligopeptide transporter protein
Cluster-15126.56231	-2.85765	4.33233e-90	1.00342e-87	down	--	PREDICTED: WEB family protein At2g40480-like [Gossypium hirsutum]	Y2048_ARATH RecName: Full=WEB family protein At2g40480;	A0A1U8IL14_GOSHI SubName: Full=WEB family protein At2g40480-like {ECO:0000313|RefSeq:XP_016677083.1};	--	GO:0005829,cytosol; GO:0009904,chloroplast accumulation movement; GO:0009903,chloroplast avoidance movement	Weak chloroplast movement under blue light
Cluster-15126.145136	-1.47644	4.49834e-90	1.03993e-87	down	K07375 tubulin beta | (RefSeq) tubulin beta-2 chain (A)	PREDICTED: tubulin beta-2 chain [Vitis vinifera]	TBB8_ARATH RecName: Full=Tubulin beta-8 chain; AltName: Full=Beta-8-tubulin;	F6HUD5_VITVI RecName: Full=Tubulin beta chain {ECO:0000256|RuleBase:RU000352};	Beta tubulin	GO:0005794,Golgi apparatus; GO:0016020,membrane; GO:0005874,microtubule; GO:0045298,tubulin complex; GO:0005525,GTP binding; GO:0003924,GTPase activity; GO:0005200,structural constituent of cytoskeleton; GO:0007017,microtubule-based process; GO:0009651,response to salt stress	Tubulin/FtsZ family, GTPase domain
Cluster-15126.131205	4.26302	5.06433e-90	1.16861e-87	up	--	PREDICTED: filament-like plant protein 4 [Gossypium raimondii]	FPP4_ARATH RecName: Full=Filament-like plant protein 4; Short=AtFPP4;	A0A0D2S4H3_GOSRA SubName: Full=Uncharacterized protein {ECO:0000313|EMBL:KJB58143.1};	--	GO:0005886,plasma membrane; GO:0008017,microtubule binding; GO:0046785,microtubule polymerization; GO:0010090,trichome morphogenesis	Filament-like plant protein, long coiled-coil
Cluster-15126.193805	1.99489	8.62578e-90	1.98675e-87	up	K20715 phototropin [EC:2.7.11.1] | (RefSeq) phototropin-1 (A)	putative LOV domain-containing protein [Hibiscus cannabinus]	PHOT1_ARATH RecName: Full=Phototropin-1; EC=2.7.11.1; AltName: Full=Non-phototropic hypocotyl protein 1; AltName: Full=Root phototropism protein 1;	A0A126X054_9ROSI SubName: Full=Putative LOV domain-containing protein {ECO:0000313|EMBL:AML78106.1};	--	GO:0009986,cell surface; GO:0005737,cytoplasm; GO:0009898,cytoplasmic side of plasma membrane; GO:0005634,nucleus; GO:0005773,vacuole; GO:0005524,ATP binding; GO:0009882,blue light photoreceptor activity; GO:0010181,FMN binding; GO:0042802,identical protein binding; GO:0016301,kinase activity; GO:0003729,mRNA binding; GO:0000155,phosphorelay sensor kinase activity; GO:0004672,protein kinase activ…	Protein kinase domain
Cluster-15126.155661	2.0443	9.6637e-90	2.22171e-87	up	--	--	--	--	--	--	--
Cluster-15126.216222	3.08694	1.05622e-89	2.42381e-87	up	--	PREDICTED: B-box zinc finger protein 21 [Theobroma cacao]	BBX21_ARATH RecName: Full=B-box zinc finger protein 21 {ECO:0000303|PubMed:19920209}; Short=AtBBX21; AltName: Full=Protein LONG HYPOCOTYL UNDER SHADE {ECO:0000303|PubMed:21070414}; AltName: Full=Protein SALT TOLERANCE HOMOLOG 2;	A0A061FC44_THECC SubName: Full=Salt tolerance 2, putative isoform 1 {ECO:0000313|EMBL:EOY14910.1};	--	GO:0005634,nucleus; GO:0003700,DNA-binding transcription factor activity; GO:0043565,sequence-specific DNA binding; GO:0000989,NA; GO:0008270,zinc ion binding; GO:0009640,photomorphogenesis; GO:0006355,regulation of transcription, DNA-templated; GO:0009641,shade avoidance; GO:0006351,transcription, DNA-templated	B-box zinc finger
Cluster-15126.138114	4.8893	1.44225e-89	3.30357e-87	up	K09286 EREBP-like factor | (RefSeq) ethylene-responsive transcription factor RAP2-1-like (A)	PREDICTED: ethylene-responsive transcription factor RAP2-1-like [Gossypium hirsutum]	RAP21_ARATH RecName: Full=Ethylene-responsive transcription factor RAP2-1; AltName: Full=Protein RELATED TO APETALA2 1;	Q7XAV5_GOSHI SubName: Full=DRE binding protein 1 {ECO:0000313|EMBL:AAO43165.1}; SubName: Full=Dehydration responsive element binding protein {ECO:0000313|EMBL:AAQ08000.1}; SubName: Full=ethylene-responsive transcription factor RAP2-1-like {ECO:0000313|RefSeq:XP_016687772.1};	--	GO:0005634,nucleus; GO:0003677,DNA binding; GO:0003700,DNA-binding transcription factor activity; GO:0009873,ethylene-activated signaling pathway; GO:0045893,positive regulation of transcription, DNA-templated; GO:0009409,response to cold; GO:0009414,response to water deprivation; GO:0006351,transcription, DNA-templated	AP2 domain
Cluster-15126.105508	3.59543	1.89034e-89	4.322e-87	up	--	PREDICTED: heavy metal-associated isoprenylated plant protein 3 isoform X1 [Theobroma cacao]	--	A0A1U8PXS0_GOSHI SubName: Full=heavy metal-associated isoprenylated plant protein 3-like {ECO:0000313|RefSeq:XP_016755950.1};	--	GO:0046872,metal ion binding; GO:0030001,metal ion transport	--
Cluster-15126.107168	3.38595	1.89478e-89	4.32423e-87	up	K00679 phospholipid:diacylglycerol acyltransferase [EC:2.3.1.158] | (RefSeq) hypothetical protein (A)	PREDICTED: GDSL esterase/lipase At1g33811-like [Gossypium hirsutum]	GDL17_ARATH RecName: Full=GDSL esterase/lipase At1g33811; EC=3.1.1.-; AltName: Full=Extracellular lipase At1g33811; Flags: Precursor;	A0A1U8KNK3_GOSHI SubName: Full=GDSL esterase/lipase At1g33811-like {ECO:0000313|RefSeq:XP_016704015.1};	--	GO:0005576,extracellular region; GO:0016788,hydrolase activity, acting on ester bonds; GO:0016042,lipid catabolic process	GDSL-like Lipase/Acylhydrolase
Cluster-15126.117913	2.80537	2.82629e-89	6.4383e-87	up	--	hypothetical protein COLO4_18822 [Corchorus olitorius]	--	A0A1R3J7N2_9ROSI SubName: Full=Uncharacterized protein {ECO:0000313|EMBL:OMO90863.1};	--	--	--
Cluster-15126.140664	1.17093	2.95468e-89	6.7185e-87	up	K22376 E3 ubiquitin-protein ligase KCMF1 [EC:2.3.2.27] | (RefSeq) protein DEHYDRATION-INDUCED 19 homolog 4-like (A)	protein DEHYDRATION-INDUCED 19 homolog 3-like [Gossypium hirsutum]	DI193_ARATH RecName: Full=Protein DEHYDRATION-INDUCED 19 homolog 3; Short=AtDi19-3;	E3T7S4_GOSHI SubName: Full=Dehydration-induced 19-like protein {ECO:0000313|EMBL:ADP30960.1}; SubName: Full=protein DEHYDRATION-INDUCED 19 homolog 3-like {ECO:0000313|RefSeq:XP_016667885.1};	--	GO:0005634,nucleus; GO:0003677,DNA binding; GO:0045893,positive regulation of transcription, DNA-templated; GO:0009737,response to abscisic acid; GO:0009651,response to salt stress; GO:0009414,response to water deprivation	Stress-induced protein Di19, C-terminal
Cluster-15126.117968	2.71618	3.75509e-89	8.52295e-87	up	K03327 multidrug resistance protein, MATE family | (RefSeq) protein DETOXIFICATION 33 isoform X1 (A)	protein DETOXIFICATION 33 isoform X1 [Durio zibethinus]	DTX33_ARATH RecName: Full=Protein DETOXIFICATION 33 {ECO:0000303|PubMed:11739388}; Short=AtDTX33 {ECO:0000303|PubMed:11739388}; AltName: Full=Multidrug and toxic compound extrusion protein 33 {ECO:0000305}; Short=MATE protein 33 {ECO:0000305};	A0A061FCE1_THECC RecName: Full=Protein DETOXIFICATION {ECO:0000256|RuleBase:RU004914}; AltName: Full=Multidrug and toxic compound extrusion protein {ECO:0000256|RuleBase:RU004914};	Uncharacterized membrane protein, predicted efflux pump	GO:0016021,integral component of membrane; GO:0005774,vacuolar membrane; GO:0015297,antiporter activity; GO:0015238,drug transmembrane transporter activity; GO:0006855,drug transmembrane transport	MatE
Cluster-15126.156783	3.0165	4.58145e-89	1.03797e-86	up	K13899 cystatin-C | (RefSeq) cysteine proteinase inhibitor B-like (A)	PREDICTED: cysteine proteinase inhibitor B-like [Gossypium hirsutum]	CYT4_ORYSJ RecName: Full=Cysteine proteinase inhibitor 4; AltName: Full=Oryzacystatin IV; Short=OC-IV; AltName: Full=Oryzacystatin-4; Flags: Precursor;	A7L2Z3_GOSHI RecName: Full=Cysteine proteinase inhibitor {ECO:0000256|RuleBase:RU362130};	--	GO:0005576,extracellular region; GO:0004869,cysteine-type endopeptidase inhibitor activity; GO:0002020,protease binding; GO:0006952,defense response; GO:2000117,negative regulation of cysteine-type endopeptidase activity	Aspartic acid proteinase inhibitor
Cluster-15126.102624	-2.92548	5.0512e-89	1.14231e-86	down	K03327 multidrug resistance protein, MATE family | (RefSeq) protein DETOXIFICATION 8-like (A)	PREDICTED: protein DETOXIFICATION 8-like [Gossypium arboreum]	DTX8_ARATH RecName: Full=Protein DETOXIFICATION 8 {ECO:0000303|PubMed:11739388}; Short=AtDTX8 {ECO:0000303|PubMed:11739388}; AltName: Full=Multidrug and toxic compound extrusion protein 8 {ECO:0000305}; Short=MATE protein 8 {ECO:0000305};	A0A1U8P3T4_GOSHI RecName: Full=Protein DETOXIFICATION {ECO:0000256|RuleBase:RU004914}; AltName: Full=Multidrug and toxic compound extrusion protein {ECO:0000256|RuleBase:RU004914};	Uncharacterized membrane protein, predicted efflux pump	GO:0016021,integral component of membrane; GO:0015297,antiporter activity; GO:0015238,drug transmembrane transporter activity; GO:0006855,drug transmembrane transport	MatE
Cluster-15126.129308	-4.8312	8.48396e-89	1.91515e-86	down	K10808 ribonucleoside-diphosphate reductase subunit M2 [EC:1.17.4.1] | (RefSeq) ribonucleoside-diphosphate reductase small chain (A)	ribonucleoside-diphosphate reductase small chain [Durio zibethinus]	RIR2_TOBAC RecName: Full=Ribonucleoside-diphosphate reductase small chain; EC=1.17.4.1; AltName: Full=Ribonucleoside-diphosphate reductase R2 subunit; AltName: Full=Ribonucleotide reductase small subunit;	A0A1U8KBT2_GOSHI SubName: Full=ribonucleoside-diphosphate reductase small chain {ECO:0000313|RefSeq:XP_016698423.1};	Ribonucleotide reductase, beta subunit	GO:0005737,cytoplasm; GO:0046872,metal ion binding; GO:0004748,ribonucleoside-diphosphate reductase activity, thioredoxin disulfide as acceptor; GO:0009263,deoxyribonucleotide biosynthetic process; GO:0006260,DNA replication	Ribonucleotide reductase, small chain
Cluster-15126.182175	2.90895	9.28993e-89	2.09329e-86	up	--	hypothetical protein B456_004G088900 [Gossypium raimondii]	--	A0A0D2RVW6_GOSRA SubName: Full=Uncharacterized protein {ECO:0000313|EMBL:KJB23260.1};	--	--	--
Cluster-15126.139197	2.86699	1.37717e-88	3.09755e-86	up	K00521 ferric-chelate reductase [EC:1.16.1.7] | (RefSeq) ferric reduction oxidase 7, chloroplastic-like (A)	protein CUP-SHAPED COTYLEDON 3-like [Durio zibethinus]	NAC22_ARATH RecName: Full=NAC domain-containing protein 21/22; Short=ANAC021/ANAC022;	A0A061DNM9_THECC SubName: Full=NAC domain protein, IPR003441 {ECO:0000313|EMBL:EOX94424.1};	--	GO:0005634,nucleus; GO:0003677,DNA binding; GO:0003700,DNA-binding transcription factor activity; GO:0009734,auxin-activated signaling pathway; GO:0048527,lateral root development; GO:0010072,primary shoot apical meristem specification; GO:0006351,transcription, DNA-templated	No apical meristem (NAM) protein
Cluster-15126.187633	3.02634	1.6978e-88	3.81185e-86	up	--	interactor of constitutive active ROPs 2, chloroplastic-like [Durio zibethinus]	ICR2_ARATH RecName: Full=Interactor of constitutive active ROPs 2, chloroplastic; AltName: Full=ROP-interactive partner 2; Flags: Precursor;	A0A1U8NIH1_GOSHI SubName: Full=putative WEB family protein At1g65010, chloroplastic {ECO:0000313|RefSeq:XP_016737808.1};	--	GO:0009507,chloroplast	--
Cluster-15126.144226	4.03415	2.2777e-88	5.10462e-86	up	--	PREDICTED: extensin-1 [Gossypium arboreum]	PRP4_ARATH RecName: Full=Proline-rich protein 4; Short=AtPRP4; Flags: Precursor;	A0A1U8KGE7_GOSHI SubName: Full=proline-rich protein 4-like {ECO:0000313|RefSeq:XP_016701540.1};	--	GO:0005618,cell wall; GO:0005576,extracellular region	C-terminal domain of two-partite extracellular sensor domain
Cluster-15126.142022	1.56366	2.78256e-88	6.22488e-86	up	--	PREDICTED: uncharacterized protein LOC108476810 [Gossypium arboreum]	--	A0A1U8KSZ6_GOSHI SubName: Full=uncharacterized protein LOC107920393 {ECO:0000313|RefSeq:XP_016705586.1};	--	--	--
Cluster-15126.96429	-2.81236	2.86988e-88	6.40873e-86	down	--	PREDICTED: uncharacterized protein At5g48480 [Gossypium arboreum]	Y5848_ARATH RecName: Full=Uncharacterized protein At5g48480;	A0A0B0NL78_GOSAR SubName: Full=Uncharacterized protein {ECO:0000313|EMBL:KHG11806.1};	--	GO:0005829,cytosol	Glyoxalase-like domain
Cluster-15126.190113	3.1891	3.39619e-88	7.57046e-86	up	K16225 probable WRKY transcription factor 52 | (RefSeq) disease resistance protein RRS1-like (A)	probable WRKY transcription factor 46 [Gossypium hirsutum]	WRK46_ARATH RecName: Full=Probable WRKY transcription factor 46; AltName: Full=WRKY DNA-binding protein 46;	A0A1U8JRR5_GOSHI SubName: Full=probable WRKY transcription factor 46 {ECO:0000313|RefSeq:XP_016692935.1};	--	GO:0005730,nucleolus; GO:0003700,DNA-binding transcription factor activity; GO:0000987,proximal promoter sequence-specific DNA binding; GO:0043565,sequence-specific DNA binding; GO:0044212,transcription regulatory region DNA binding; GO:0048527,lateral root development; GO:0006355,regulation of transcription, DNA-templated; GO:0010200,response to chitin; GO:0006351,transcription, DNA-templated	WRKY DNA -binding domain
Cluster-15126.68048	-5.92098	3.96752e-88	8.82823e-86	down	K02541 DNA replication licensing factor MCM3 [EC:3.6.4.12] | (RefSeq) DNA replication licensing factor MCM3-like (A)	PREDICTED: DNA replication licensing factor MCM3-like [Gossypium raimondii]	MCM3_ARATH RecName: Full=DNA replication licensing factor MCM3; EC=3.6.4.12; AltName: Full=Minichromosome maintenance protein 3; Short=AtMCM3;	A0A1U8KB76_GOSHI RecName: Full=DNA helicase {ECO:0000256|SAAS:SAAS00536514}; EC=3.6.4.12 {ECO:0000256|SAAS:SAAS00536514};	DNA replication licensing factor, MCM3 component	GO:0042555,MCM complex; GO:0000347,THO complex; GO:0005524,ATP binding; GO:0003677,DNA binding; GO:0004386,helicase activity; GO:0007049,cell cycle; GO:0006270,DNA replication initiation; GO:0006268,DNA unwinding involved in DNA replication	MCM P-loop domain
Cluster-15126.164133	-2.38879	4.11537e-88	9.14088e-86	down	K19747 BAHD acyltransferase [EC:2.3.1.-] | (RefSeq) BAHD acyltransferase DCR (A)	PREDICTED: uncharacterized protein LOC107932696 [Gossypium hirsutum]	--	A0A1U8M0C1_GOSHI SubName: Full=uncharacterized protein LOC107932696 {ECO:0000313|RefSeq:XP_016720266.1};	--	--	C2 domain
Cluster-15126.183730	2.13269	4.5133e-88	1.00069e-85	up	K10523 speckle-type POZ protein | (RefSeq) BTB/POZ domain-containing protein At3g56230 isoform X1 (A)	PREDICTED: BTB/POZ and TAZ domain-containing protein 1-like [Gossypium arboreum]	BT1_ARATH RecName: Full=BTB/POZ and TAZ domain-containing protein 1; AltName: Full=BTB and TAZ domain protein 1;	A0A0B0PJK7_GOSAR SubName: Full=BTB/POZ and TAZ domain-containing 1-like protein {ECO:0000313|EMBL:KHG25087.1};	CREB binding protein/P300 and related TAZ Zn-finger proteins	GO:0005737,cytoplasm; GO:0005634,nucleus; GO:0019005,SCF ubiquitin ligase complex; GO:0005516,calmodulin binding; GO:0004402,histone acetyltransferase activity; GO:0003712,transcription coregulator activity; GO:0031625,ubiquitin protein ligase binding; GO:0008270,zinc ion binding; GO:0009553,embryo sac development; GO:0009555,pollen development; GO:0043161,proteasome-mediated ubiquitin-dependent …	BTB/POZ domain
Cluster-15126.177324	-2.8728	5.37191e-88	1.18895e-85	down	K20661 cytochrome P450 family 714 subfamily A polypeptide 1 | (RefSeq) cytochrome P450 714A1-like (A)	PREDICTED: cytochrome P450 714A1-like isoform X2 [Gossypium raimondii]	C14A1_ARATH RecName: Full=Cytochrome P450 714A1; EC=1.14.-.-; AltName: Full=EUI-like P450 A1;	A0A0D2TGJ7_GOSRA SubName: Full=Uncharacterized protein {ECO:0000313|EMBL:KJB74883.1};	Cytochrome P450 CYP4/CYP19/CYP26 subfamilies	GO:0005789,endoplasmic reticulum membrane; GO:0016021,integral component of membrane; GO:0020037,heme binding; GO:0005506,iron ion binding; GO:0004497,monooxygenase activity; GO:0016705,oxidoreductase activity, acting on paired donors, with incorporation or reduction of molecular oxygen	Cytochrome P450
Cluster-15126.208867	-1.85214	5.44659e-88	1.20334e-85	down	--	PREDICTED: axial regulator YABBY 1-like isoform X1 [Gossypium raimondii]	YAB1_ARATH RecName: Full=Axial regulator YABBY 1; AltName: Full=Fl-54; AltName: Full=Protein ABNORMAL FLORAL ORGANS; AltName: Full=Protein FILAMENTOUS FLOWER; AltName: Full=Protein antherless;	A0A0D2T6N1_GOSRA SubName: Full=Uncharacterized protein {ECO:0000313|EMBL:KJB50101.1};	--	GO:0005634,nucleus; GO:0003677,DNA binding; GO:0003700,DNA-binding transcription factor activity; GO:0046872,metal ion binding; GO:0010158,abaxial cell fate specification; GO:0045165,cell fate commitment; GO:0010154,fruit development; GO:0010450,inflorescence meristem growth; GO:0009933,meristem structural organization; GO:0009944,polarity specification of adaxial/abaxial axis; GO:0009909,regulat…	YABBY protein
Cluster-15126.148220	3.76823	6.10443e-88	1.34629e-85	up	--	cell wall / vacuolar inhibitor of fructosidase 1-like [Durio zibethinus]	CVIF1_ARATH RecName: Full=Cell wall / vacuolar inhibitor of fructosidase 1; Short=AtC/VIF1; Flags: Precursor;	A0A1U8KJK3_GOSHI SubName: Full=cell wall / vacuolar inhibitor of fructosidase 1-like {ECO:0000313|RefSeq:XP_016700869.1};	--	GO:0005618,cell wall; GO:0005773,vacuole; GO:0004857,enzyme inhibitor activity; GO:0043086,negative regulation of catalytic activity	Plant invertase/pectin methylesterase inhibitor
Cluster-15126.74653	-2.06063	8.11517e-88	1.78658e-85	down	K05658 ATP-binding cassette, subfamily B (MDR/TAP), member 1 [EC:7.6.2.2] | (RefSeq) ABC transporter B family member 19-like (A)	PREDICTED: ABC transporter B family member 19-like [Gossypium arboreum]	AB19B_ARATH RecName: Full=ABC transporter B family member 19; Short=ABC transporter ABCB.19; Short=AtABCB19; AltName: Full=Multidrug resistance protein 11; AltName: Full=P-glycoprotein 19;	A0A1U8PFK0_GOSHI SubName: Full=ABC transporter B family member 19-like isoform X2 {ECO:0000313|RefSeq:XP_016749930.1, ECO:0000313|RefSeq:XP_016749931.1};	Multidrug/pheromone exporter, ABC superfamily	GO:0016021,integral component of membrane; GO:0005886,plasma membrane; GO:0005524,ATP binding; GO:0042626,ATPase activity, coupled to transmembrane movement of substances; GO:0010329,auxin efflux transmembrane transporter activity; GO:0010541,acropetal auxin transport; GO:0043481,anthocyanin accumulation in tissues in response to UV light; GO:0009926,auxin polar transport; GO:0060918,auxin transp…	ABC transporter
Cluster-15126.155946	2.22383	8.69228e-88	1.91026e-85	up	--	PREDICTED: heavy metal-associated isoprenylated plant protein 3 isoform X1 [Theobroma cacao]	HIP7_ARATH RecName: Full=Heavy metal-associated isoprenylated plant protein 7 {ECO:0000303|PubMed:21072340, ECO:0000303|PubMed:23368984}; Short=AtHIP07 {ECO:0000303|PubMed:21072340, ECO:0000303|PubMed:23368984}; AltName: Full=Farnesylated protein 3 {ECO:0000303|PubMed:8837031}; Short=AtFP3 {ECO:0000303|PubMed:8837031}; Flags: Precursor;	A0A1Q3DAC6_CEPFO SubName: Full=HMA domain-containing protein {ECO:0000313|EMBL:GAV89447.1};	Copper chaperone	GO:0005737,cytoplasm; GO:0005886,plasma membrane; GO:0046914,transition metal ion binding; GO:0046916,cellular transition metal ion homeostasis; GO:0030001,metal ion transport	Heavy-metal-associated domain
Cluster-15126.143009	-1.7459	8.76521e-88	1.9229e-85	down	K21776 protein lin-54 | (RefSeq) Lin-54-like protein (A)	PREDICTED: acyl carrier protein 1, chloroplastic-like [Gossypium hirsutum]	ACP1_CASGL RecName: Full=Acyl carrier protein 1, chloroplastic; Short=ACP 1; Flags: Precursor;	A0A1U8LE91_GOSHI RecName: Full=Acyl carrier protein {ECO:0000256|RuleBase:RU000722};	Acyl carrier protein/NADH-ubiquinone oxidoreductase, NDUFAB1/SDAP subunit	GO:0009507,chloroplast; GO:0031177,phosphopantetheine binding; GO:0006633,fatty acid biosynthetic process	Phosphopantetheine attachment site
Cluster-15126.59527	-2.8103	1.08673e-87	2.37986e-85	down	--	hypothetical protein B456_007G112400 [Gossypium raimondii]	IQD14_ARATH RecName: Full=Protein IQ-DOMAIN 14;	A0A0D2QQU2_GOSRA SubName: Full=Uncharacterized protein {ECO:0000313|EMBL:KJB41618.1};	--	--	Protein of unknown function (DUF4005)
Cluster-15126.150771	2.97495	1.20155e-87	2.6267e-85	up	K12581 CCR4-NOT transcription complex subunit 7/8 | (RefSeq) LOW QUALITY PROTEIN: probable CCR4-associated factor 1 homolog 9 (A)	LOW QUALITY PROTEIN: probable CCR4-associated factor 1 homolog 9 [Durio zibethinus]	CAF1I_ARATH RecName: Full=Probable CCR4-associated factor 1 homolog 9; EC=3.1.13.4;	A0A061GVA7_THECC SubName: Full=Polynucleotidyl transferase, ribonuclease H-like superfamily protein {ECO:0000313|EMBL:EOY33343.1};	mRNA deadenylase subunit	GO:0030015,CCR4-NOT core complex; GO:0005634,nucleus; GO:0000932,P-body; GO:0008408,3'-5' exonuclease activity; GO:0046872,metal ion binding; GO:0004535,poly(A)-specific ribonuclease activity; GO:0003723,RNA binding; GO:0042742,defense response to bacterium; GO:0002213,defense response to insect; GO:0043928,exonucleolytic nuclear-transcribed mRNA catabolic process involved in deadenylation-depend…	CAF1 family ribonuclease
Cluster-15126.155651	2.2435	1.30317e-87	2.84033e-85	up	K10527 enoyl-CoA hydratase/3-hydroxyacyl-CoA dehydrogenase [EC:4.2.1.17 1.1.1.35 1.1.1.211] | (RefSeq) peroxisomal fatty acid beta-oxidation multifunctional protein MFP2-like (A)	PREDICTED: peroxisomal fatty acid beta-oxidation multifunctional protein MFP2-like [Gossypium raimondii]	MFP2_ARATH RecName: Full=Peroxisomal fatty acid beta-oxidation multifunctional protein MFP2; Short=AtMPF2; Includes: RecName: Full=Enoyl-CoA hydratase/3-2-trans-enoyl-CoA isomerase/3-hydroxybutyryl-CoA epimerase; EC=4.2.1.17; EC=5.1.2.3; EC=5.3.3.8; Includes: RecName: Full=3-hydroxyacyl-CoA dehydrogenase; EC=1.1.1.35;	A0A0D2RRX0_GOSRA SubName: Full=Uncharacterized protein {ECO:0000313|EMBL:KJB34649.1};	Hydroxyacyl-CoA dehydrogenase/enoyl-CoA hydratase	GO:0005618,cell wall; GO:0009514,glyoxysome; GO:0005730,nucleolus; GO:0005777,peroxisome; GO:0009506,plasmodesma; GO:0003857,3-hydroxyacyl-CoA dehydrogenase activity; GO:0008692,3-hydroxybutyryl-CoA epimerase activity; GO:0004165,dodecenoyl-CoA delta-isomerase activity; GO:0004300,enoyl-CoA hydratase activity; GO:0016508,long-chain-enoyl-CoA hydratase activity; GO:0006635,fatty acid beta-oxidation	Enoyl-CoA hydratase/isomerase
Cluster-15126.269868	-4.47039	1.30383e-87	2.84033e-85	down	K19892 glucan endo-1,3-beta-glucosidase 4 [EC:3.2.1.39] | (RefSeq) glucan endo-1,3-beta-glucosidase 4-like (A)	PLASMODESMATA CALLOSE-BINDING PROTEIN 3-like, partial [Herrania umbratica]	PDCB2_ARATH RecName: Full=PLASMODESMATA CALLOSE-BINDING PROTEIN 2; Short=AtPDCB2; AltName: Full=Glucan endo-1,3-beta-glucosidase-like protein 3; Flags: Precursor;	A0A067EL66_CITSI SubName: Full=Uncharacterized protein {ECO:0000313|EMBL:KDO54640.1};	--	GO:0031225,anchored component of membrane; GO:0046658,anchored component of plasma membrane; GO:0009506,plasmodesma; GO:0001872,(1->3)-beta-D-glucan binding; GO:0004553,hydrolase activity, hydrolyzing O-glycosyl compounds; GO:0030247,polysaccharide binding; GO:0009408,response to heat	X8 domain
Cluster-15126.55137	-3.13372	1.50945e-87	3.28252e-85	down	K15333 tRNA guanosine-2'-O-methyltransferase [EC:2.1.1.34] | (RefSeq) uncharacterized LOC105043884 (A)	PREDICTED: subtilisin-like protease SBT1.5 [Gossypium hirsutum]	SBT15_ARATH RecName: Full=Subtilisin-like protease SBT1.5 {ECO:0000303|PubMed:16193095}; EC=3.4.21.- {ECO:0000255|PROSITE-ProRule:PRU10082}; AltName: Full=Subtilase subfamily 1 member 5 {ECO:0000303|PubMed:16193095}; Short=AtSBT1.5 {ECO:0000303|PubMed:16193095}; Flags: Precursor;	A0A1U8KBL3_GOSHI SubName: Full=subtilisin-like protease SBT1.5 {ECO:0000313|RefSeq:XP_016699885.1};	--	GO:0005576,extracellular region; GO:0004252,serine-type endopeptidase activity	Fibronectin type-III domain
Cluster-15126.153049	1.80631	1.58563e-87	3.44216e-85	up	K00232 acyl-CoA oxidase [EC:1.3.3.6] | (RefSeq) acyl-coenzyme A oxidase 4, peroxisomal-like (A)	PREDICTED: acyl-coenzyme A oxidase 4, peroxisomal-like [Gossypium hirsutum]	ACOX4_ARATH RecName: Full=Acyl-coenzyme A oxidase 4, peroxisomal; Short=AOX 4; EC=1.3.3.6; AltName: Full=G6p; AltName: Full=Short-chain acyl-CoA oxidase; Short=AtCX4; Short=AtG6; Short=SAOX;	A0A1U8I864_GOSHI SubName: Full=acyl-coenzyme A oxidase 4, peroxisomal-like {ECO:0000313|RefSeq:XP_016674377.1};	Glutaryl-CoA dehydrogenase	GO:0009514,glyoxysome; GO:0005777,peroxisome; GO:0003995,acyl-CoA dehydrogenase activity; GO:0003997,acyl-CoA oxidase activity; GO:0050660,flavin adenine dinucleotide binding; GO:0009793,embryo development ending in seed dormancy; GO:0006635,fatty acid beta-oxidation; GO:0046459,short-chain fatty acid metabolic process	Acyl-CoA dehydrogenase, C-terminal domain
Cluster-15126.152886	6.76452	1.72026e-87	3.72793e-85	up	K20562 biphenyl-4-hydroxylase | (RefSeq) cytochrome P450 CYP736A12-like (A)	PREDICTED: cytochrome P450 CYP736A12-like [Gossypium hirsutum]	C7A12_PANGI RecName: Full=Cytochrome P450 CYP736A12; EC=1.14.-.-;	A0A1U8K4U2_GOSHI SubName: Full=cytochrome P450 CYP736A12-like {ECO:0000313|RefSeq:XP_016697551.1};	Cytochrome P450 CYP2 subfamily	GO:0016021,integral component of membrane; GO:0020037,heme binding; GO:0005506,iron ion binding; GO:0004497,monooxygenase activity; GO:0016705,oxidoreductase activity, acting on paired donors, with incorporation or reduction of molecular oxygen	Cytochrome P450
Cluster-15126.159749	5.47374	1.98697e-87	4.29844e-85	up	--	NAC transcription factor 56 [Herrania umbratica]	NAC56_ARATH RecName: Full=NAC transcription factor 56 {ECO:0000303|PubMed:15029955}; Short=AtNAC056 {ECO:0000303|PubMed:15029955}; AltName: Full=NAC domain-containing protein 2 {ECO:0000303|PubMed:11245578}; Short=AtNAC2 {ECO:0000303|PubMed:11245578}; AltName: Full=Protein NAC-REGULATED SEED MORPHOLOGY 1 {ECO:0000303|PubMed:18849494};	A0A061F818_THECC SubName: Full=NAC domain protein, IPR003441 {ECO:0000313|EMBL:EOY12852.1};	--	GO:0005634,nucleus; GO:0003700,DNA-binding transcription factor activity; GO:0044212,transcription regulatory region DNA binding; GO:0080060,integument development; GO:0045995,regulation of embryonic development; GO:0009753,response to jasmonic acid; GO:0048317,seed morphogenesis; GO:0006351,transcription, DNA-templated	No apical meristem (NAM) protein
Cluster-15126.146458	1.74425	1.99359e-87	4.3053e-85	up	K10355 actin, other eukaryote | (RefSeq) actin-7-like isoform X1 (A)	PREDICTED: actin-7-like isoform X1 [Populus euphratica]	ACT7_ARATH RecName: Full=Actin-7; AltName: Full=Actin-2;	A0A199UJ68_ANACO SubName: Full=Actin-2 {ECO:0000313|EMBL:OAY64784.1};	Actin and related proteins	GO:0005618,cell wall; GO:0009941,chloroplast envelope; GO:0009570,chloroplast stroma; GO:0005856,cytoskeleton; GO:0005829,cytosol; GO:0005739,mitochondrion; GO:0005730,nucleolus; GO:0005886,plasma membrane; GO:0009506,plasmodesma; GO:0005524,ATP binding; GO:0005200,structural constituent of cytoskeleton; GO:0051301,cell division; GO:0009733,response to auxin; GO:0009416,response to light stimulus…	Actin
Cluster-15126.176146	1.81839	2.49801e-87	5.38528e-85	up	K12349 neutral ceramidase [EC:3.5.1.23] | (RefSeq) neutral ceramidase (A)	PREDICTED: neutral ceramidase [Gossypium raimondii]	NCER1_ARATH RecName: Full=Neutral ceramidase 1 {ECO:0000303|PubMed:26150824}; Short=AtNCER1 {ECO:0000303|PubMed:26150824}; Short=N-CDase 1 {ECO:0000303|PubMed:26150824}; Short=NCDase 1 {ECO:0000303|PubMed:26150824}; EC=3.5.1.23 {ECO:0000250|UniProtKB:O06769}; AltName: Full=Acylsphingosine deacylase 1; AltName: Full=N-acylsphingosine amidohydrolase 1; Flags: Precursor;	A0A0D2QSF6_GOSRA SubName: Full=Uncharacterized protein {ECO:0000313|EMBL:KJB19931.1};	Ceramidases	GO:0005783,endoplasmic reticulum; GO:0005576,extracellular region; GO:0005794,Golgi apparatus; GO:0005774,vacuolar membrane; GO:0017040,N-acylsphingosine amidohydrolase activity; GO:0034599,cellular response to oxidative stress; GO:0090156,cellular sphingolipid homeostasis; GO:0006665,sphingolipid metabolic process	Neutral/alkaline non-lysosomal ceramidase, N-terminal
Cluster-15126.103313	1.98978	2.57241e-87	5.5361e-85	up	--	PREDICTED: glycine-rich domain-containing protein 1-like isoform X2 [Gossypium hirsutum]	GRDP1_ARATH RecName: Full=Glycine-rich domain-containing protein 1 {ECO:0000303|Ref.4}; Short=AtGRDP1 {ECO:0000303|Ref.4};	A0A1U8LJQ7_GOSHI SubName: Full=glycine-rich domain-containing protein 1-like isoform X2 {ECO:0000313|RefSeq:XP_016713683.1};	--	GO:0005886,plasma membrane; GO:0009738,abscisic acid-activated signaling pathway; GO:0071470,cellular response to osmotic stress; GO:0009787,regulation of abscisic acid-activated signaling pathway	Glycine-rich domain-containing protein-like
Cluster-15126.202756	-3.0446	2.95604e-87	6.35075e-85	down	K08235 xyloglucan:xyloglucosyl transferase [EC:2.4.1.207] | (RefSeq) probable xyloglucan endotransglucosylase/hydrolase protein 32 (A)	PREDICTED: probable xyloglucan endotransglucosylase/hydrolase protein 32 [Gossypium raimondii]	XTH32_ARATH RecName: Full=Probable xyloglucan endotransglucosylase/hydrolase protein 32; Short=At-XTH32; Short=XTH-32; EC=2.4.1.207; Flags: Precursor;	A0A1U8PK57_GOSHI RecName: Full=Xyloglucan endotransglucosylase/hydrolase {ECO:0000256|RuleBase:RU361120}; EC=2.4.1.207 {ECO:0000256|RuleBase:RU361120};	--	GO:0048046,apoplast; GO:0005618,cell wall; GO:0004553,hydrolase activity, hydrolyzing O-glycosyl compounds; GO:0016762,xyloglucan:xyloglucosyl transferase activity; GO:0042546,cell wall biogenesis; GO:0016998,cell wall macromolecule catabolic process; GO:0071555,cell wall organization; GO:0010411,xyloglucan metabolic process	Glycosyl hydrolases family 16
Cluster-15126.156651	2.41817	3.62624e-87	7.7772e-85	up	K01535 H+-transporting ATPase [EC:3.6.3.6] | (RefSeq) plasma membrane ATPase 4-like (A)	PREDICTED: plasma membrane ATPase 4-like [Gossypium raimondii]	PMA4_NICPL RecName: Full=Plasma membrane ATPase 4; EC=3.6.3.6; AltName: Full=Proton pump 4;	A0A0D2P5W2_GOSRA RecName: Full=Plasma membrane ATPase {ECO:0000256|RuleBase:RU362083}; EC=3.6.3.6 {ECO:0000256|RuleBase:RU362083};	Plasma membrane H+-transporting ATPase	GO:0016021,integral component of membrane; GO:0005886,plasma membrane; GO:0005524,ATP binding; GO:0008553,proton-exporting ATPase activity, phosphorylative mechanism; GO:0046872,metal ion binding; GO:0006754,ATP biosynthetic process	E1-E2 ATPase
Cluster-15126.103070	3.11654	6.20859e-87	1.32927e-84	up	K14834 nucleolar complex protein 3 | (RefSeq) nucleolar complex protein 3 homolog isoform X1 (A)	PREDICTED: transcription repressor OFP12-like [Gossypium arboreum]	OFP16_ARATH RecName: Full=Transcription repressor OFP16; AltName: Full=Ovate family protein 16; Short=AtOFP16;	A0A1U8K573_GOSHI SubName: Full=transcription repressor OFP12-like {ECO:0000313|RefSeq:XP_016696113.1};	--	GO:0005634,nucleus; GO:0045892,negative regulation of transcription, DNA-templated; GO:0006351,transcription, DNA-templated	Transcriptional repressor, ovate
Cluster-15126.87407	-5.40488	7.37803e-87	1.57694e-84	down	--	PREDICTED: uncharacterized protein LOC108474432 [Gossypium arboreum]	--	A0A1U8JPR1_GOSHI SubName: Full=uncharacterized protein LOC107909289 {ECO:0000313|RefSeq:XP_016692252.1};	--	--	--
Cluster-15126.140078	1.51814	1.00449e-86	2.14327e-84	up	K08232 monodehydroascorbate reductase (NADH) [EC:1.6.5.4] | (RefSeq) monodehydroascorbate reductase 4, peroxisomal-like (A)	PREDICTED: monodehydroascorbate reductase 4, peroxisomal-like [Gossypium arboreum]	MDAR4_ARATH RecName: Full=Monodehydroascorbate reductase 4, peroxisomal {ECO:0000303|PubMed:16146528}; Short=AtMDAR4 {ECO:0000303|PubMed:16146528}; EC=1.6.5.4 {ECO:0000305};	A0A0B0NCD3_GOSAR SubName: Full=Uncharacterized protein {ECO:0000313|EMBL:KHG10510.1};	Monodehydroascorbate/ferredoxin reductase	GO:0009941,chloroplast envelope; GO:0016021,integral component of membrane; GO:0005778,peroxisomal membrane; GO:0050660,flavin adenine dinucleotide binding; GO:0016656,monodehydroascorbate reductase (NADH) activity; GO:0042744,hydrogen peroxide catabolic process	Pyridine nucleotide-disulphide oxidoreductase
Cluster-15126.210624	-2.61438	1.2878e-86	2.74305e-84	down	K03063 26S proteasome regulatory subunit T3 | (RefSeq) 26S protease regulatory subunit 6B homolog (A)	PREDICTED: BTB/POZ domain-containing protein NPY1 [Theobroma cacao]	NPY1_ARATH RecName: Full=BTB/POZ domain-containing protein NPY1; AltName: Full=Protein ENHANCER OF PINOID; AltName: Full=Protein MACCHI-BOU 4; AltName: Full=Protein NAKED PINS IN YUC MUTANTS 1;	A0A061GIG2_THECC SubName: Full=Phototropic-responsive NPH3 family protein isoform 2 {ECO:0000313|EMBL:EOY29331.1};	--	GO:0005770,late endosome; GO:0005886,plasma membrane; GO:0004871,NA; GO:0045176,apical protein localization; GO:0010540,basipetal auxin transport; GO:0048825,cotyledon development; GO:0009908,flower development; GO:0010229,inflorescence development; GO:0048827,phyllome development; GO:0009911,positive regulation of flower development; GO:0016567,protein ubiquitination	NPH3 family
Cluster-15126.151807	-2.74646	1.43912e-86	3.06014e-84	down	K01166 ribonuclease T2 [EC:3.1.27.1] | (RefSeq) ribonuclease 1-like (A)	PREDICTED: ribonuclease 1-like [Gossypium hirsutum]	RNMC_MOMCH RecName: Full=Ribonuclease MC; Short=RNase MC; EC=3.1.27.1;	A0A1U8PN23_GOSHI SubName: Full=ribonuclease 1-like {ECO:0000313|RefSeq:XP_016752596.1};	Ribonuclease, T2 family	GO:0033897,ribonuclease T2 activity; GO:0003723,RNA binding	Ribonuclease T2 family
Cluster-15126.114904	2.7655	1.44811e-86	3.07401e-84	up	K19044 E3 ubiquitin-protein ligase XBAT32/33 [EC:2.3.2.27] | (RefSeq) E3 ubiquitin-protein ligase XB3 (A)	PREDICTED: putative E3 ubiquitin-protein ligase XBAT31 [Gossypium hirsutum]	XB31_ARATH RecName: Full=Putative E3 ubiquitin-protein ligase XBAT31; EC=2.3.2.27; AltName: Full=Ankyrin repeat domain and RING finger-containing protein XBAT31; AltName: Full=Protein XB3 homolog 1; AltName: Full=RING-type E3 ubiquitin transferase XB31;	A0A0B0P1U9_GOSAR SubName: Full=Serine/threonine-protein phosphatase 6 regulatory ankyrin repeat subunit A {ECO:0000313|EMBL:KHG20708.1};	--	GO:0046872,metal ion binding; GO:0016740,transferase activity; GO:0016567,protein ubiquitination	--
Cluster-15126.170627	-2.10624	1.49859e-86	3.17575e-84	down	K09873 aquaporin TIP | (RefSeq) aquaporin TIP2-1 (A)	aquaporin TIP2-1 [Gossypium hirsutum]	TIP21_ARATH RecName: Full=Aquaporin TIP2-1; AltName: Full=Delta-tonoplast intrinsic protein; Short=Delta-TIP; AltName: Full=Tonoplast intrinsic protein 2-1; Short=AtTIP2;1; Contains: RecName: Full=Aquaporin TIP2-1, N-terminally processed;	D9DBW6_GOSHI SubName: Full=Aquaporin TIP2;3 {ECO:0000313|EMBL:ADE34289.1}; SubName: Full=aquaporin TIP2-1 {ECO:0000313|RefSeq:XP_016741091.1};	Aquaporin (major intrinsic protein family)	GO:0005618,cell wall; GO:0042807,central vacuole; GO:0009507,chloroplast; GO:0009941,chloroplast envelope; GO:0005794,Golgi apparatus; GO:0005887,integral component of plasma membrane; GO:0009505,plant-type cell wall; GO:0009705,plant-type vacuole membrane; GO:0005886,plasma membrane; GO:0009506,plasmodesma; GO:0000326,protein storage vacuole; GO:0005774,vacuolar membrane; GO:0005773,vacuole; GO:…	Major intrinsic protein
Cluster-15126.182447	3.50155	1.73681e-86	3.67434e-84	up	K01426 amidase [EC:3.5.1.4] | (RefSeq) LOW QUALITY PROTEIN: uncharacterized protein LOC105643773 (A)	PREDICTED: basic blue protein-like [Gossypium raimondii]	BABL_LILLO RecName: Full=Chemocyanin; AltName: Full=Basic blue protein; AltName: Full=Plantacyanin; Flags: Precursor;	F4YAW7_GOSHI SubName: Full=Copper binding protein 8 {ECO:0000313|EMBL:ADV57643.1}; SubName: Full=basic blue protein-like {ECO:0000313|RefSeq:XP_016693731.1};	--	GO:0009055,electron transfer activity; GO:0046872,metal ion binding	Plastocyanin-like domain
Cluster-15126.221809	-5.21292	1.74332e-86	3.68187e-84	down	K20359 PRA1 family protein 1 | (RefSeq) hypothetical protein (A)	PREDICTED: leucine-rich repeat receptor-like protein kinase PXC1 [Theobroma cacao]	PXC1_ARATH RecName: Full=Leucine-rich repeat receptor-like protein kinase PXC1 {ECO:0000305}; AltName: Full=Protein PXY/TDR-CORRELATED 1 {ECO:0000303|PubMed:23815750}; Flags: Precursor;	A0A061ETV2_THECC SubName: Full=Leucine-rich repeat protein kinase family protein {ECO:0000313|EMBL:EOY08083.1};	--	GO:0016021,integral component of membrane; GO:0005886,plasma membrane; GO:0005524,ATP binding; GO:0004672,protein kinase activity; GO:0009834,plant-type secondary cell wall biogenesis	Protein kinase domain
Cluster-15126.171983	3.06486	1.95818e-86	4.12865e-84	up	--	Metallothionein 3 [Theobroma cacao]	MT3_CARPA RecName: Full=Metallothionein-like protein type 3; Short=MT-3;	A0A061F6K7_THECC SubName: Full=Metallothionein 3 {ECO:0000313|EMBL:EOY13005.1};	--	GO:0046872,metal ion binding	--
Cluster-15126.209385	4.16783	3.34028e-86	7.03078e-84	up	K03294 basic amino acid/polyamine antiporter, APA family | (RefSeq) hypothetical protein (A)	PREDICTED: cationic amino acid transporter 5 [Gossypium raimondii]	CAAT5_ARATH RecName: Full=Cationic amino acid transporter 5;	A0A0D2PP60_GOSRA SubName: Full=Uncharacterized protein {ECO:0000313|EMBL:KJB48037.1};	Amino acid transporters	GO:0016021,integral component of membrane; GO:0005886,plasma membrane; GO:0015171,amino acid transmembrane transporter activity	Amino acid permease
Cluster-15126.155905	2.50144	3.71906e-86	7.81486e-84	up	K08332 vacuolar protein 8 | (RefSeq) U-box domain-containing protein 15 (A)	armadillo/beta-catenin repeat family protein [Populus trichocarpa]	XERIC_ARATH RecName: Full=Probable E3 ubiquitin-protein ligase XERICO; EC=2.3.2.27; AltName: Full=RING-type E3 ubiquitin transferase XERICO;	B9IAV5_POPTR SubName: Full=Armadillo/beta-catenin repeat family protein {ECO:0000313|EMBL:EEE98848.1};	FOG: Predicted E3 ubiquitin ligase	GO:0016021,integral component of membrane; GO:0046872,metal ion binding; GO:0061630,ubiquitin protein ligase activity; GO:0009688,abscisic acid biosynthetic process; GO:0009687,abscisic acid metabolic process; GO:0043161,proteasome-mediated ubiquitin-dependent protein catabolic process; GO:0010200,response to chitin; GO:0009739,response to gibberellin; GO:0006970,response to osmotic stress; GO:00…	Ring finger domain
Cluster-15126.124162	4.2161	3.82839e-86	8.03105e-84	up	K00799 glutathione S-transferase [EC:2.5.1.18] | (RefSeq) glutathione S-transferase F12-like (A)	PREDICTED: glutathione S-transferase F12 [Gossypium arboreum]	GSTFB_ARATH RecName: Full=Glutathione S-transferase F11; Short=AtGSTF11; EC=2.5.1.18; AltName: Full=AtGSTF6; AltName: Full=GST class-phi; AltName: Full=GST class-phi member 11;	A0A0B0NB82_GOSAR SubName: Full=Glutathione S-transferase F12-like protein {ECO:0000313|EMBL:KHG09927.1};	Glutathione S-transferase	GO:0005737,cytoplasm; GO:0005829,cytosol; GO:0004364,glutathione transferase activity; GO:0006749,glutathione metabolic process; GO:0006979,response to oxidative stress; GO:0009407,toxin catabolic process	Glutathione S-transferase, C-terminal domain
Cluster-15126.168373	1.88124	5.23208e-86	1.09572e-83	up	--	--	--	--	--	--	--
Cluster-15126.160682	5.21282	5.51073e-86	1.15214e-83	up	K10143 E3 ubiquitin-protein ligase RFWD2 [EC:2.3.2.27] | (RefSeq) WD repeat-containing protein RUP2-like (A)	PREDICTED: WD repeat-containing protein RUP2-like [Gossypium arboreum]	RUP2_ARATH RecName: Full=WD repeat-containing protein RUP2; AltName: Full=Protein EARLY FLOWERING BY OVEREXPRESSION 2; AltName: Full=Protein EPRESSOR OF UV-B PHOTOMORPHOGENESIS 2;	A0A0D2S636_GOSRA SubName: Full=Uncharacterized protein {ECO:0000313|EMBL:KJB37161.1};	--	GO:0080008,Cul4-RING E3 ubiquitin ligase complex; GO:0005829,cytosol; GO:0005634,nucleus; GO:0009658,chloroplast organization; GO:0009908,flower development; GO:0043496,regulation of protein homodimerization activity; GO:0010224,response to UV-B	WD domain, G-beta repeat
Cluster-15126.139413	1.72457	7.49508e-86	1.56439e-83	up	K07513 acetyl-CoA acyltransferase 1 [EC:2.3.1.16] | (RefSeq) 3-ketoacyl-CoA thiolase 2, peroxisomal (A)	Peroxisomal 3-ketoacyl-CoA thiolase 3 isoform 1 [Theobroma cacao]	THIK2_ARATH RecName: Full=3-ketoacyl-CoA thiolase 2, peroxisomal; EC=2.3.1.16; AltName: Full=Acetyl-CoA acyltransferase 2; AltName: Full=Beta-ketothiolase 2; AltName: Full=Peroxisomal 3-oxoacyl-CoA thiolase 2; AltName: Full=Peroxisome defective protein 1; Flags: Precursor;	A0A061EK03_THECC SubName: Full=Peroxisomal 3-ketoacyl-CoA thiolase 3 isoform 1 {ECO:0000313|EMBL:EOY05375.1};	3-oxoacyl CoA thiolase	GO:0009507,chloroplast; GO:0009514,glyoxysome; GO:0016020,membrane; GO:0005739,mitochondrion; GO:0005730,nucleolus; GO:0005777,peroxisome; GO:0005774,vacuolar membrane; GO:0003988,acetyl-CoA C-acyltransferase activity; GO:0006635,fatty acid beta-oxidation; GO:0010111,glyoxysome organization; GO:0009695,jasmonic acid biosynthetic process; GO:0031408,oxylipin biosynthetic process; GO:0009789,positi…	Thiolase, N-terminal domain
Cluster-15126.140101	1.60621	9.21542e-86	1.92024e-83	up	K08770 ubiquitin C | (RefSeq) polyubiquitin (A)	unnamed protein product [Coffea canephora]	UBI1P_NICSY RecName: Full=Polyubiquitin; Contains: RecName: Full=Ubiquitin; Flags: Precursor;	A0A068UJB0_COFCA SubName: Full=Uncharacterized protein {ECO:0000313|EMBL:CDP08561.1};	Ubiquitin and ubiquitin-like proteins	GO:0005737,cytoplasm; GO:0005634,nucleus	Ubiquitin family
Cluster-15126.159616	4.23066	1.13989e-85	2.37126e-83	up	K08202 MFS transporter, OCT family, solute carrier family 22 (organic cation transporter), member 4/5 | (RefSeq) organic cation/carnitine transporter 4-like (A)	organic cation/carnitine transporter 3-like [Durio zibethinus]	OCT3_ARATH RecName: Full=Organic cation/carnitine transporter 3; Short=AtOCT3;	A0A061FC71_THECC SubName: Full=Organic cation/carnitine transporter 3 {ECO:0000313|EMBL:EOY14312.1};	Synaptic vesicle transporter SVOP and related transporters (major facilitator superfamily)	GO:0016021,integral component of membrane; GO:0009705,plant-type vacuole membrane; GO:0005524,ATP binding; GO:0008514,organic anion transmembrane transporter activity; GO:0070417,cellular response to cold	Sugar (and other) transporter
Cluster-15126.152822	-4.49239	1.52596e-85	3.16909e-83	down	--	--	--	--	--	--	Protein of unknown function (DUF3135)
Cluster-15126.68970	-2.82667	2.27976e-85	4.7267e-83	down	K19892 glucan endo-1,3-beta-glucosidase 4 [EC:3.2.1.39] | (RefSeq) glucan endo-1,3-beta-glucosidase 4 (A)	glucan endo-1,3-beta-glucosidase 13 [Herrania umbratica]	E1313_ARATH RecName: Full=Glucan endo-1,3-beta-glucosidase 13; EC=3.2.1.39; AltName: Full=(1->3)-beta-glucan endohydrolase 13; Short=(1->3)-beta-glucanase 13; AltName: Full=Beta-1,3-endoglucanase 13; Short=Beta-1,3-glucanase 13; Flags: Precursor;	A0A061GMH7_THECC SubName: Full=O-Glycosyl hydrolases family 17 protein isoform 1 {ECO:0000313|EMBL:EOY30608.1};	--	GO:0031225,anchored component of membrane; GO:0046658,anchored component of plasma membrane; GO:0005576,extracellular region; GO:0009505,plant-type cell wall; GO:0005886,plasma membrane; GO:0042973,glucan endo-1,3-beta-D-glucosidase activity; GO:0004553,hydrolase activity, hydrolyzing O-glycosyl compounds; GO:0030247,polysaccharide binding; GO:0005975,carbohydrate metabolic process; GO:0071555,ce…	Glycosyl hydrolases family 17
[truncated: 22,673 more rows]

## Sheet: Table S3.
Table S3. List of differentially expressed transcription factors (TFs) between CK-d0 and Cd-d0.
[truncated: 2,204 more rows]

[truncated: 2 more sheets: Table S4., Table S5.]
